# Supplementary material for: Dipotassium dialuminium cyclo­octa­phosphate
Source: Acta Crystallogr Sect E Struct Rep Online. 2010 Jun 5;66(Pt 7):i49–50. doi: 10.1107/S1600536810020751 (PMC3007075; doi:10.1107/S1600536810020751)
Supplement: Supplementary file 1 [file e-66-00i49-sup1.cif]

##############################################################################
###                                                                        ###
###        Electronic paper (Acta Crystallographica Section E)             ###
###                                                                        ###
##############################################################################
#                                                                            #
# This CIF contains the data in a paper accepted for publication in Acta     #
# Crystallographica Section E. It conforms to the requirements of Notes      #
# for Authors for Section E, and has been peer reviewed under the auspices   #
# of the IUCr Commission on Journals.                                        #
#                                                                            #
# Full details of the Crystallographic Information File format               #
# are given in the paper "The Crystallographic Information File (CIF):       #
# a New Standard Archive File for Crystallography" by S. R. Hall, F. H.      #
# Allen and I. D. Brown [Acta Cryst. (1991), A47, 655-685].                  #
#                                                                            #
# The current version of the core CIF dictionary is obtainable from          #
# ftp://ftp.iucr.org/pub/cif_core.dic. The current version number is 2.4.    #
#                                                                            #
# Software is freely available for graphical display of the structure(s) in  #
# this CIF.  For information consult the CIF home page http://www.iucr.org/  #
# cif/home.html                                                              #
#                                                                            #
# This file may be used for bona fide research purposes within the           #
# scientific community so long as proper attribution is given to the journal # 
# article from which it was obtained.                                        #
#                                                                            #
##############################################################################
                                             
data_I
_audit_creation_method     SHELXL-97
_chemical_name_systematic
;
Dipotassium dialuminium cyclooctaphosphate
;
_chemical_name_common     'Dipotassium dialuminum cyclooctaphosphate'
_chemical_formula_moiety     'K2 Al2 P8 O24'
_chemical_formula_sum     'Al2 K2 O24 P8'
_chemical_formula_iupac     'K2 Al2 P8 O24'
_chemical_formula_weight     763.92
_symmetry_cell_setting     monoclinic
_symmetry_space_group_name_H-M     'C 2/m'
_symmetry_space_group_name_hall     '-C 2y'
loop_
    _symmetry_equiv_pos_as_xyz
    'x, y, z'
    '-x, y, -z'
    'x+1/2, y+1/2, z'
    '-x+1/2, y+1/2, -z'
    '-x, -y, -z'
    'x, -y, z'
    '-x+1/2, -y+1/2, -z'
    'x+1/2, -y+1/2, z'
_cell_length_a     16.598(2)
_cell_length_b     12.2150(17)
_cell_length_c     5.0705(7)
_cell_angle_alpha     90.00
_cell_angle_beta     100.315(4)
_cell_angle_gamma     90.00
_cell_volume     1011.4(2)
_cell_formula_units_Z     2
_cell_measurement_reflns_used     3017
_cell_measurement_theta_min     3.34
_cell_measurement_theta_max     37.74
_cell_measurement_temperature     296(2)
_exptl_crystal_description     Needle
_exptl_crystal_colour     colourless
_exptl_crystal_size_max     0.302
_exptl_crystal_size_mid     0.103
_exptl_crystal_size_min     0.080
_exptl_crystal_density_diffrn     2.508
_exptl_crystal_density_method     'not measured'
_exptl_crystal_F_000     752
_exptl_absorpt_coefficient_mu     1.309
_exptl_absorpt_correction_type     multi-scan
_exptl_absorpt_process_details     '(SADABS; Bruker, 2008)'
_exptl_absorpt_correction_T_min     0.5619
_exptl_absorpt_correction_T_max     0.7477
_diffrn_ambient_temperature     296(2)
_diffrn_radiation_type     MoK\a
_diffrn_radiation_wavelength     0.71073
_diffrn_radiation_source     'fine-focus sealed tube'
_diffrn_radiation_monochromator     graphite
_diffrn_measurement_device_type     'Bruker APEXII CCD'
_diffrn_measurement_method     '\w and \f'
_diffrn_detector_area_resol_mean     8.3333
_diffrn_reflns_number     9643
_diffrn_reflns_av_R_equivalents     0.0469
_diffrn_reflns_av_sigmaI/netI     0.0470
_diffrn_reflns_theta_min     4.08
_diffrn_reflns_theta_max     38.69
_diffrn_reflns_theta_full     38.69
_diffrn_measured_fraction_theta_max     0.955
_diffrn_measured_fraction_theta_full     0.955
_diffrn_reflns_limit_h_min     -29
_diffrn_reflns_limit_h_max     28
_diffrn_reflns_limit_k_min     -18
_diffrn_reflns_limit_k_max     20
_diffrn_reflns_limit_l_min     -8
_diffrn_reflns_limit_l_max     8
_refine_special_details
;
Refinement of <i>F</i>^2^ against ALL reflections. The weighted <i>R</i>-factor
<i>wR</i> and goodness of fit <i>S</i> are based on <i>F</i>^2^, conventional
<i>R</i>-factors <i>R</i> are based on <i>F</i>, with <i>F</i> set to zero for
negative <i>F</i>^2^. The threshold expression of <i>F</i>^2^ >
\s(<i>F</i>^2^) is used only for calculating <i>R</i>-factors(gt) <i>etc</i>.
and is not relevant to the choice of reflections for refinement.
<i>R</i>-factors based on <i>F</i>^2^ are statistically about twice as large
as those based on <i>F</i>, and <i>R</i>- factors based on ALL data will be
even larger.
;
_reflns_number_total     2844
_reflns_number_gt     2252
_reflns_threshold_expression     I>2\s(I)
_refine_ls_structure_factor_coef     Fsqd
_refine_ls_matrix_type     full
_refine_ls_R_factor_all     0.0565
_refine_ls_R_factor_gt     0.0423
_refine_ls_wR_factor_gt     0.1151
_refine_ls_wR_factor_ref     0.1239
_refine_ls_goodness_of_fit_ref     1.069
_refine_ls_restrained_S_all     1.069
_refine_ls_number_reflns     2844
_refine_ls_number_parameters     87
_refine_ls_number_restraints     0
_refine_ls_hydrogen_treatment     .
_refine_ls_weighting_scheme     calc
_refine_ls_weighting_details
              'w=1/[\s^2^(Fo^2^)+(0.0738P)^2^+0.0398P] where P=(Fo^2^+2Fc^2^)/3'
_atom_sites_solution_hydrogens     .
_atom_sites_solution_primary     direct
_atom_sites_solution_secondary     difmap
_refine_ls_shift/su_max     0.000
_refine_ls_shift/su_mean     0.000
_refine_diff_density_max     1.395
_refine_diff_density_min     -1.043
_refine_ls_extinction_method     none
_refine_ls_extinction_coef     .
loop_
    _atom_type_symbol
    _atom_type_description
    _atom_type_scat_dispersion_real
    _atom_type_scat_dispersion_imag
    _atom_type_scat_source
    'O' 'O' 0.0106 0.0060
                         'International Tables Vol C Tables 4.2.6.8 and 6.1.1.4'
    'Al' 'Al' 0.0645 0.0514
                         'International Tables Vol C Tables 4.2.6.8 and 6.1.1.4'
    'P' 'P' 0.1023 0.0942
                         'International Tables Vol C Tables 4.2.6.8 and 6.1.1.4'
    'K' 'K' 0.2009 0.2494
                         'International Tables Vol C Tables 4.2.6.8 and 6.1.1.4'
_computing_data_collection     'APEX2 (Bruker, 2008)'
_computing_cell_refinement     'SAINT (Bruker, 2008)'
_computing_data_reduction     'SAINT (Bruker, 2008)'
_computing_structure_solution     'SHELXS97 (Sheldrick, 2008)'
_computing_structure_refinement     'SHELXL97 (Sheldrick, 2008)'
_computing_molecular_graphics
;
DIAMOND (Brandenburg, 1999), CaRine (Boudias & Monceau, 1998)
and ORTEP-3
(Farrugia, 1997)
;
_computing_publication_material     'SHELXTL (Sheldrick, 2008)'
loop_
    _atom_site_type_symbol
    _atom_site_label
    _atom_site_fract_x
    _atom_site_fract_y
    _atom_site_fract_z
    _atom_site_U_iso_or_equiv
    _atom_site_adp_type
    _atom_site_calc_flag
    _atom_site_refinement_flags
    _atom_site_occupancy
    _atom_site_disorder_assembly
    _atom_site_disorder_group
    K K -0.09371(4) 0.5000 0.25194(13) 0.02290(13) Uani d S 1 . .
    Al Al 0.2500 0.2500 0.0000 0.00771(13) Uani d S 1 . .
    P P1 0.19023(2) 0.12098(3) 0.46962(8) 0.00720(9) Uani d . 1 . .
    P P2 0.07782(2) 0.27631(3) 0.16477(8) 0.00835(9) Uani d . 1 . .
    O O1 0.28060(8) 0.36965(10) 0.2366(2) 0.0118(2) Uani d . 1 . .
    O O2 0.14059(7) 0.28394(11) -0.0132(2) 0.0132(2) Uani d . 1 . .
    O O3 0.24968(7) 0.15349(10) 0.2942(2) 0.0105(2) Uani d . 1 . .
    O O4 0.10711(7) 0.18408(11) 0.3873(2) 0.0122(2) Uani d . 1 . .
    O O5 0.05469(9) 0.37739(12) 0.2866(3) 0.0184(3) Uani d . 1 . .
    O O6 0.0000 0.21471(15) 0.0000 0.0140(3) Uani d S 1 . .
    O O7 0.16028(11) 0.0000 0.3993(3) 0.0125(3) Uani d S 1 . .
loop_
    _atom_site_aniso_label
    _atom_site_aniso_U_11
    _atom_site_aniso_U_22
    _atom_site_aniso_U_33
    _atom_site_aniso_U_12
    _atom_site_aniso_U_13
    _atom_site_aniso_U_23
    K 0.0299(3) 0.0147(3) 0.0240(3) 0.000 0.0046(2) 0.000
    Al 0.0085(3) 0.0083(3) 0.0064(3) 0.0001(2) 0.0016(2) 0.0006(2)
    P1 0.00956(16) 0.00518(17) 0.00672(15) 0.00032(12) 0.00110(11) 0.00033(11)
    P2 0.00850(17) 0.00632(18) 0.01023(16) 0.00094(12) 0.00164(12) 0.00031(12)
    O1 0.0186(5) 0.0084(5) 0.0078(4) -0.0009(4) 0.0006(4) -0.0006(3)
    O2 0.0095(5) 0.0177(6) 0.0130(5) 0.0020(4) 0.0033(4) 0.0049(4)
    O3 0.0104(5) 0.0111(5) 0.0105(5) 0.0011(4) 0.0037(3) 0.0033(4)
    O4 0.0108(5) 0.0125(6) 0.0138(5) 0.0033(4) 0.0034(4) 0.0051(4)
    O5 0.0247(6) 0.0105(6) 0.0198(6) 0.0053(5) 0.0030(5) -0.0045(5)
    O6 0.0096(7) 0.0092(8) 0.0217(8) 0.000 -0.0011(6) 0.000
    O7 0.0177(7) 0.0051(7) 0.0129(7) 0.000 -0.0021(5) 0.000
_geom_special_details
;
All e.s.d.'s (except the e.s.d. in the dihedral angle between two l.s. planes)
are estimated using the full covariance matrix. The cell e.s.d.'s are taken
into account individually in the estimation of e.s.d.'s in distances, angles
and torsion angles; correlations between e.s.d.'s in cell parameters are only
used when they are defined by crystal symmetry. An approximate (isotropic)
treatment of cell e.s.d.'s is used for estimating e.s.d.'s involving l.s.
planes.
;
loop_
    _geom_bond_atom_site_label_1
    _geom_bond_atom_site_label_2
    _geom_bond_site_symmetry_2
    _geom_bond_distance
    _geom_bond_publ_flag
    K O5 5_566 2.7559(15) ?
    K O5 2_556 2.7559(15) ?
    K O5 . 2.8612(15) ?
    K O5 6_565 2.8612(15) ?
    K O2 2 2.9493(14) ?
    K O2 5_565 2.9493(13) ?
    K O3 8_455 3.2431(13) ?
    K O3 3_455 3.2431(13) ?
    K O5 2 3.2790(17) ?
    K O5 5_565 3.2790(17) ?
    K P2 2 3.4927(7) ?
    K P2 5_565 3.4927(7) ?
    Al O2 7 1.8523(12) ?
    Al O2 . 1.8523(12) ?
    Al O1 7 1.9013(12) ?
    Al O1 . 1.9013(12) ?
    Al O3 7 1.9021(11) ?
    Al O3 . 1.9021(11) ?
    P1 O1 7_556 1.4861(12) y
    P1 O3 . 1.4956(12) y
    P1 O4 . 1.5701(13) y
    P1 O7 . 1.5794(8) y
    P2 O5 . 1.4622(14) y
    P2 O2 . 1.4983(12) y
    P2 O6 . 1.5957(10) y
    P2 O4 . 1.6070(13) y
    P2 K 5_565 3.4928(7) ?
    O1 P1 7_556 1.4861(12) ?
    O2 K 5_565 2.9494(13) ?
    O3 K 3_545 3.2431(13) ?
    O5 K 5_566 2.7559(15) ?
    O5 K 5_565 3.2790(17) ?
    O6 P2 2 1.5957(10) ?
    O7 P1 6 1.5793(8) ?
loop_
    _geom_angle_atom_site_label_1
    _geom_angle_atom_site_label_2
    _geom_angle_atom_site_label_3
    _geom_angle_site_symmetry_1
    _geom_angle_site_symmetry_3
    _geom_angle
    _geom_angle_publ_flag
    O5 K O5 5_566 2_556 65.84(6) ?
    O5 K O5 5_566 . 99.41(4) ?
    O5 K O5 2_556 . 66.08(6) ?
    O5 K O5 5_566 6_565 66.08(6) ?
    O5 K O5 2_556 6_565 99.41(4) ?
    O5 K O5 . 6_565 63.13(6) ?
    O5 K O2 5_566 2 147.08(5) ?
    O5 K O2 2_556 2 82.35(4) ?
    O5 K O2 . 2 73.61(4) ?
    O5 K O2 6_565 2 130.89(4) ?
    O5 K O2 5_566 5_565 82.35(4) ?
    O5 K O2 2_556 5_565 147.08(5) ?
    O5 K O2 . 5_565 130.89(4) ?
    O5 K O2 6_565 5_565 73.61(4) ?
    O2 K O2 2 5_565 126.97(6) ?
    O5 K O3 5_566 8_455 109.11(4) ?
    O5 K O3 2_556 8_455 72.48(4) ?
    O5 K O3 . 8_455 112.63(4) ?
    O5 K O3 6_565 8_455 171.88(4) ?
    O2 K O3 2 8_455 49.77(3) ?
    O2 K O3 5_565 8_455 112.88(4) ?
    O5 K O3 5_566 3_455 72.48(4) ?
    O5 K O3 2_556 3_455 109.11(4) ?
    O5 K O3 . 3_455 171.88(4) ?
    O5 K O3 6_565 3_455 112.63(4) ?
    O2 K O3 2 3_455 112.88(4) ?
    O2 K O3 5_565 3_455 49.77(3) ?
    O3 K O3 8_455 3_455 70.64(5) ?
    O5 K O5 5_566 2 154.67(6) ?
    O5 K O5 2_556 2 114.04(5) ?
    O5 K O5 . 2 61.04(5) ?
    O5 K O5 6_565 2 89.66(4) ?
    O2 K O5 2 2 47.65(3) ?
    O2 K O5 5_565 2 98.27(4) ?
    O3 K O5 8_455 2 94.08(3) ?
    O3 K O5 3_455 2 126.82(4) ?
    O5 K O5 5_566 5_565 114.04(5) ?
    O5 K O5 2_556 5_565 154.67(6) ?
    O5 K O5 . 5_565 89.66(4) ?
    O5 K O5 6_565 5_565 61.04(5) ?
    O2 K O5 2 5_565 98.27(4) ?
    O2 K O5 5_565 5_565 47.65(3) ?
    O3 K O5 8_455 5_565 126.82(4) ?
    O3 K O5 3_455 5_565 94.08(3) ?
    O5 K O5 2 5_565 54.36(5) ?
    O5 K P2 5_566 2 155.10(4) ?
    O5 K P2 2_556 2 93.25(3) ?
    O5 K P2 . 2 58.01(3) ?
    O5 K P2 6_565 2 106.81(4) ?
    O2 K P2 2 2 25.13(2) ?
    O2 K P2 5_565 2 119.65(3) ?
    O3 K P2 8_455 2 74.69(2) ?
    O3 K P2 3_455 2 129.83(3) ?
    O5 K P2 2 2 24.68(2) ?
    O5 K P2 5_565 2 78.81(3) ?
    O5 K P2 5_566 5_565 93.25(3) ?
    O5 K P2 2_556 5_565 155.10(4) ?
    O5 K P2 . 5_565 106.81(4) ?
    O5 K P2 6_565 5_565 58.01(3) ?
    O2 K P2 2 5_565 119.65(3) ?
    O2 K P2 5_565 5_565 25.13(2) ?
    O3 K P2 8_455 5_565 129.83(3) ?
    O3 K P2 3_455 5_565 74.69(2) ?
    O5 K P2 2 5_565 78.81(3) ?
    O5 K P2 5_565 5_565 24.68(2) ?
    P2 K P2 2 5_565 102.94(2) ?
    O2 Al O2 7 . 180.0 ?
    O2 Al O1 7 7 90.00(6) ?
    O2 Al O1 . 7 89.99(6) ?
    O2 Al O1 7 . 89.99(6) ?
    O2 Al O1 . . 90.01(6) ?
    O1 Al O1 7 . 180.00(5) ?
    O2 Al O3 7 7 91.53(5) ?
    O2 Al O3 . 7 88.47(5) ?
    O1 Al O3 7 7 91.12(5) ?
    O1 Al O3 . 7 88.88(5) ?
    O2 Al O3 7 . 88.47(5) ?
    O2 Al O3 . . 91.52(5) ?
    O1 Al O3 7 . 88.88(5) ?
    O1 Al O3 . . 91.12(5) ?
    O3 Al O3 7 . 180.0 ?
    O1 P1 O3 7_556 . 116.38(7) ?
    O1 P1 O4 7_556 . 109.98(7) ?
    O3 P1 O4 . . 110.70(7) ?
    O1 P1 O7 7_556 . 109.34(8) ?
    O3 P1 O7 . . 109.20(8) ?
    O4 P1 O7 . . 99.98(8) ?
    O5 P2 O2 . . 117.73(9) ?
    O5 P2 O6 . . 111.73(8) ?
    O2 P2 O6 . . 107.39(6) ?
    O5 P2 O4 . . 111.39(8) ?
    O2 P2 O4 . . 108.11(7) ?
    O6 P2 O4 . . 98.73(7) ?
    O5 P2 K . 5_565 69.45(6) ?
    O2 P2 K . 5_565 56.71(5) ?
    O6 P2 K . 5_565 101.18(5) ?
    O4 P2 K . 5_565 157.99(5) ?
    P1 O1 Al 7_556 . 133.95(8) ?
    P2 O2 Al . . 138.36(8) ?
    P2 O2 K . 5_565 98.17(6) ?
    Al O2 K . 5_565 113.58(5) ?
    P1 O3 Al . . 136.54(8) ?
    P1 O3 K . 3_545 120.51(6) ?
    Al O3 K . 3_545 101.05(4) ?
    P1 O4 P2 . . 132.20(8) ?
    P2 O5 K . 5_566 141.08(8) ?
    P2 O5 K . . 134.77(8) ?
    K O5 K 5_566 . 80.59(4) ?
    P2 O5 K . 5_565 85.87(6) ?
    K O5 K 5_566 5_565 114.04(5) ?
    K O5 K . 5_565 90.34(4) ?
    P2 O6 P2 . 2 123.73(12) ?
    P1 O7 P1 6 . 138.66(12) ?
data_global
_journal_date_recd_electronic     2010-05-20
_journal_date_accepted     2010-05-31
_journal_name_full     'Acta Crystallographica, Section E'
_journal_year     2010
_journal_volume     66
_journal_issue      7
_journal_page_first     i49
_journal_page_last     i50
_journal_paper_category     QI
_journal_coeditor_code     WM2355
_publ_contact_author_name     'Daniel Avignant'
_publ_contact_author_address
;
Universit\'e Blaise Pascal,
Laboratoire des Mat\'eriaux Inorganiques,
UMR CNRS 6002,
24 Avenue des Landais,
63177 Aubi\`ere
France
;
_publ_contact_author_email     'daniel.avignant@univ-bpclermont.fr'
_publ_contact_author_fax     '0473407108'
_publ_contact_author_phone     '0473407102'
_publ_section_title
;
Dipotassium dialuminium cyclooctaphosphate
;
loop_
    _publ_author_name
    _publ_author_footnote
    _publ_author_address
    'Oudahmane, Abdelghani' .
;
Universit\'e Cadi Ayyad,
Laboratoire de la Mati\`ere Condens\'ee et de l'Environnement,
Facult\'e des Sciences Semlalia,
D\'epartement de Chimie, BP 2390,
40000, Marrakech, Morocco
;
    'Avignant, Daniel' .
;
Universit\'e Blaise Pascal,
Laboratoire des Mat\'eriaux Inorganiques,
UMR CNRS 6002,
24 Avenue des Landais,
63177 Aubi\`ere
France
;
    'Zambon, Daniel' .
;
Universit\'e Blaise Pascal,
Laboratoire des Mat\'eriaux Inorganiques,
UMR CNRS 6002,
24 Avenue des Landais,
63177 Aubi\`ere
France
;
_refine_ls_number_constraints     0
