# Supplementary material for: Dipotassium dialuminium cyclo­octa­phosphate
Source: Acta Crystallogr Sect E Struct Rep Online. 2010 Jun 5;66(Pt 7):i49–50. doi: 10.1107/S1600536810020751 (PMC3007075; doi:10.1107/S1600536810020751)
Supplement: Supplementary file 2 [file e-66-00i49-Isup2.hkl]

# 
# h,k,l, Fc-squared, Fo-squared, sigma(Fo-squared) and status flag 
# 
data_I
_shelx_title ' K2Al2P8O24_0m in C2/m' 
_shelx_refln_list_code          4 
_shelx_F_calc_maximum      199.02 
_exptl_crystal_F_000       752.00 
_reflns_d_resolution_high  0.5684 
 
loop_ 
 _symmetry_equiv_pos_as_xyz 
 'x, y, z' 
 '-x, y, -z' 
 'x+1/2, y+1/2, z' 
 '-x+1/2, y+1/2, -z' 
 '-x, -y, -z' 
 'x, -y, z' 
 '-x+1/2, -y+1/2, -z' 
 'x+1/2, -y+1/2, z' 
 
_cell_length_a    16.5980 
_cell_length_b    12.2150 
_cell_length_c     5.0705 
_cell_angle_alpha  90.000 
_cell_angle_beta  100.315 
_cell_angle_gamma  90.000 
 
_shelx_F_squared_multiplier     1.000 
 
loop_ 
 _refln_index_h 
 _refln_index_k 
 _refln_index_l 
 _refln_F_squared_calc 
 _refln_F_squared_meas 
 _refln_F_squared_sigma 
 _refln_observed_status 
   4   0   0      320.78      279.47     11.19 o 
   6   0   0    25345.11    22045.43    521.29 o 
   8   0   0      429.46      271.03     12.51 o 
  10   0   0      727.25      736.45     25.89 o 
  12   0   0     8640.38     7802.48    193.15 o 
  14   0   0       42.06       62.10     14.71 o 
  16   0   0     3128.41     2982.83     97.14 o 
  18   0   0     5848.04     5844.48    177.29 o 
  20   0   0      890.93      944.80     78.06 o 
  22   0   0        0.10       17.96     22.92 o 
   3   1   0    14717.32    12734.25    303.91 o 
   5   1   0    25533.22    22476.23    434.55 o 
   7   1   0      239.42      207.52      7.97 o 
   9   1   0      251.92      284.83     11.47 o 
  11   1   0      143.33      133.39      8.53 o 
  13   1   0     1576.08     1418.05     29.03 o 
  15   1   0      207.61      216.03     18.90 o 
  17   1   0      331.32      304.71     18.27 o 
  19   1   0       56.13       30.85     13.34 o 
  21   1   0       41.80       51.22     15.80 o 
  23   1   0      395.11      409.55     68.48 o 
   2   2   0        1.07        8.86      8.26 o 
   4   2   0     1173.52     1014.58     25.82 o 
   6   2   0     6245.58     5829.55    125.94 o 
   8   2   0     3449.36     3616.04     58.80 o 
  10   2   0     1757.08     1624.60     30.34 o 
  12   2   0     2724.29     2606.42     46.15 o 
  14   2   0     1239.72     1175.01     29.64 o 
  16   2   0     2750.76     2598.91     56.87 o 
  18   2   0     2205.77     2179.93     55.16 o 
  20   2   0      112.88       83.18     16.39 o 
  22   2   0      391.14      397.17     32.39 o 
  24   2   0      537.43      510.03     76.14 o 
   1   3   0      929.23     1109.96     36.70 o 
   3   3   0     3920.25     4466.20     96.08 o 
   5   3   0     1249.74     1349.30     30.64 o 
   7   3   0     2391.56     2497.68     82.26 o 
   9   3   0    12922.02    13159.09    218.91 o 
  11   3   0     5028.74     4618.69     75.81 o 
  13   3   0     4171.90     3929.68     70.55 o 
  15   3   0      572.75      603.53     22.98 o 
  17   3   0       81.78       75.10     13.34 o 
  19   3   0      176.09      188.03     19.21 o 
  21   3   0     1157.97     1193.49     41.62 o 
  23   3   0      137.83      209.96     58.57 o 
  25   3   0      217.34      215.37     62.63 o 
   0   4   0      138.17       97.68      7.97 o 
   2   4   0    15929.21    19840.64    420.38 o 
   4   4   0    15347.17    17934.50    401.87 o 
   6   4   0     5266.37     4573.56    108.50 o 
   8   4   0     6434.60     6837.19    246.43 o 
  10   4   0      551.47      560.06     17.50 o 
  12   4   0    12150.84    11438.38    188.92 o 
  14   4   0     2071.54     1823.58     45.77 o 
  16   4   0     2096.23     2057.04     51.33 o 
  18   4   0      505.43      557.44     24.35 o 
  20   4   0      280.32      257.67     21.05 o 
  22   4   0      184.32      174.26     28.70 o 
  24   4   0     1910.62     2235.20    157.24 o 
  26   4   0       20.73       37.40     51.81 o 
   1   5   0     3227.96     3671.70     65.58 o 
   3   5   0     9961.96    12349.68    241.00 o 
   5   5   0       77.35       57.68      7.03 o 
   7   5   0     8668.83     9103.16    203.20 o 
   9   5   0        1.69       -0.96      6.73 o 
  11   5   0     2914.20     2797.25     59.29 o 
  13   5   0      228.52      201.11     14.48 o 
  15   5   0     1199.83     1138.44     34.11 o 
  17   5   0     2444.23     2357.80     82.85 o 
  19   5   0     5153.39     5124.07    122.84 o 
  21   5   0      391.42      404.89     32.76 o 
  23   5   0       16.66      -24.78     45.51 o 
  25   5   0        6.84       43.70     51.81 o 
   0   6   0     1059.97     1707.51     47.71 o 
   2   6   0       78.17      148.80      9.10 o 
   4   6   0     1870.28     2243.49     46.93 o 
   6   6   0      126.34      164.96     10.19 o 
   8   6   0     1015.34     1018.94     25.15 o 
  10   6   0     1042.00     1015.98     26.23 o 
  12   6   0      124.67      129.80     15.42 o 
  14   6   0     1301.09     1198.40     41.13 o 
  16   6   0     1887.71     1957.85     70.18 o 
  18   6   0     1231.55     1186.82     40.95 o 
  20   6   0      515.67      459.70     34.40 o 
  22   6   0       12.32        2.37     24.59 o 
  24   6   0      109.66      133.36     56.32 o 
  26   6   0      210.48      211.31     61.73 o 
   1   7   0      745.26      980.49     22.64 o 
   3   7   0     9598.97    12795.73    234.54 o 
   5   7   0     1331.08     1656.84     38.00 o 
   7   7   0     1822.88     2024.77     59.50 o 
   9   7   0     1318.16     1274.59     30.62 o 
  11   7   0        0.11       -8.72      8.72 o 
  13   7   0     1043.26     1064.53     39.05 o 
  15   7   0     1871.54     1803.04     47.41 o 
  17   7   0      634.18      693.28     30.83 o 
  19   7   0     3190.72     3197.62    106.33 o 
  21   7   0      231.69      262.36     34.89 o 
  23   7   0       45.23       32.44     47.76 o 
  25   7   0      145.56      115.79     54.97 o 
   0   8   0    33716.21    42565.16   1019.09 o 
   2   8   0     5186.10     6886.67    129.77 o 
   4   8   0     1759.54     2197.18     47.33 o 
   6   8   0     1157.98     1257.18     33.82 o 
   8   8   0     5191.92     5308.03    134.56 o 
  10   8   0       75.21      105.75     13.23 o 
  12   8   0      875.07      825.37     56.77 o 
  14   8   0      282.67      297.36     20.48 o 
  16   8   0     1077.27     1016.79     37.40 o 
  18   8   0     2085.93     1967.64     64.05 o 
  20   8   0      243.15      300.55     58.29 o 
  22   8   0       73.48       45.15     26.24 o 
  24   8   0        1.02      -41.00     41.00 o 
   1   9   0     6742.50     8478.60    149.23 o 
   3   9   0     1486.01     1739.92     40.14 o 
   5   9   0    25525.69    29868.09    541.16 o 
   7   9   0     2199.47     2317.34     75.51 o 
   9   9   0       18.28       30.97     11.20 o 
  11   9   0        5.56       19.93     11.96 o 
  13   9   0     4312.77     4251.36    103.10 o 
  15   9   0       36.55       22.03     17.91 o 
  17   9   0     1069.75     1063.23     47.41 o 
  19   9   0      174.30      135.36     26.23 o 
  21   9   0      471.65      438.68     41.34 o 
  23   9   0      222.13      282.05     63.08 o 
   0  10   0     1514.05     1693.48     51.17 o 
   2  10   0     3233.03     3963.74     79.60 o 
   4  10   0     7420.39     8867.10    167.30 o 
   6  10   0     1140.78     1272.81     33.31 o 
   8  10   0     1544.40     1573.75     38.96 o 
  10  10   0     3507.26     3705.41     91.02 o 
  12  10   0       42.98       45.04     17.82 o 
  14  10   0      375.68      368.57     31.90 o 
  16  10   0      715.25      693.30     35.06 o 
  18  10   0      158.01      154.60     27.28 o 
  20  10   0        6.46      -24.87     24.87 o 
  22  10   0      546.50      443.80     70.29 o 
   1  11   0     1516.91     1811.12     46.92 o 
   3  11   0      255.18      377.35     25.07 o 
   5  11   0     5001.00     6157.26    129.88 o 
   7  11   0        1.17        9.21      9.72 o 
   9  11   0     1553.86     1737.85     63.62 o 
  11  11   0      151.59      159.62     21.67 o 
  13  11   0     1561.37     1676.33     67.47 o 
  15  11   0      128.78      136.20     26.35 o 
  17  11   0       33.74       29.81     26.63 o 
  19  11   0      146.04      143.69     32.26 o 
  21  11   0      821.10      767.74     86.96 o 
  23  11   0        9.91       13.52     48.66 o 
   0  12   0     2517.90     3061.64    123.76 o 
   2  12   0        0.44      -14.27     14.27 o 
   4  12   0       10.37       25.52     14.13 o 
   6  12   0     2722.87     3108.10    103.79 o 
   8  12   0     5779.99     6186.84    431.41 o 
  10  12   0     1223.68     1417.86     61.12 o 
  12  12   0     1641.48     1627.09     58.59 o 
  14  12   0     1666.73     1638.62     67.89 o 
  16  12   0      897.59      835.33     83.35 o 
  18  12   0       81.69       89.93     70.06 o 
  20  12   0      274.97      262.43     36.69 o 
  22  12   0      733.26      657.36     79.75 o 
   1  13   0     3864.79     4705.48    127.09 o 
   3  13   0     2259.71     2714.50     80.81 o 
   5  13   0      383.37      421.03     33.08 o 
   7  13   0     3768.03     4168.09    134.05 o 
   9  13   0      268.70      286.03     30.95 o 
  11  13   0     3926.61     4037.72    160.22 o 
  13  13   0       56.52       73.17     30.31 o 
  15  13   0      269.51      295.56     56.77 o 
  17  13   0      378.91      377.47     52.04 o 
  19  13   0     1550.72     1395.72     75.62 o 
  21  13   0      147.24      151.84     56.77 o 
   0  14   0     1729.59     2129.95     97.95 o 
   2  14   0     1209.92     1436.70     61.81 o 
   4  14   0      783.77      844.82     53.95 o 
   6  14   0      401.46      405.13     33.74 o 
   8  14   0       21.61       16.06     23.40 o 
  10  14   0       27.66       19.44     29.62 o 
  12  14   0      924.11     1015.60     63.57 o 
  14  14   0     2057.14     1898.19    132.91 o 
  16  14   0      747.25      719.99     82.00 o 
  18  14   0       80.69      103.30     32.34 o 
  20  14   0      192.73      128.86     57.22 o 
   1  15   0      156.77      226.05     38.21 o 
   3  15   0      515.67      651.47     51.75 o 
   5  15   0      661.71      809.57     56.53 o 
   7  15   0      430.67      572.04     49.01 o 
   9  15   0       46.36       91.17     33.41 o 
  11  15   0       40.57       35.80     31.35 o 
  13  15   0      197.76      198.24     54.52 o 
  15  15   0      373.51      306.83     63.08 o 
  17  15   0        1.15       51.68     31.06 o 
   0  16   0     2012.40     2244.66    145.98 o 
   2  16   0     1916.60     2232.12    103.38 o 
   4  16   0       22.55      -15.38     50.46 o 
   6  16   0      241.33      327.09     52.94 o 
   8  16   0      396.67      535.45     81.55 o 
  10  16   0      713.50      750.64    100.47 o 
  12  16   0      678.13      672.23     80.20 o 
  14  16   0     2223.14     2472.64    164.45 o 
  16  16   0       15.16       -6.47     29.42 o 
   1  17   0      114.44      109.48     35.96 o 
   3  17   0     2032.43     2217.01    103.05 o 
   5  17   0     2113.81     2292.17    105.58 o 
   7  17   0      108.72      131.45     35.83 o 
   9  17   0       18.77       16.67     45.96 o 
  11  17   0       56.23       60.82     48.21 o 
  13  17   0     1049.07     1016.00     95.97 o 
  15  17   0       22.30       46.41     49.56 o 
   0  18   0     2919.90     3208.85    191.94 o 
   2  18   0      718.08      726.75    118.05 o 
   4  18   0     1183.55     1218.98    135.17 o 
   6  18   0       93.12       86.78     34.86 o 
   8  18   0     1518.97     1690.48    126.16 o 
  10  18   0      488.62      462.27     70.29 o 
  12  18   0      748.17      722.24     84.25 o 
   1  19   0      179.77      235.75     41.32 o 
   3  19   0      507.85      503.81     49.37 o 
   5  19   0      102.48      140.75     45.51 o 
   7  19   0      332.92      295.11     64.88 o 
   9  19   0      465.27      487.95     71.64 o 
   0  20   0     1248.83     1285.88    104.08 o 
   2  20   0      101.13       61.27     88.53 o 
   4  20   0       67.42       73.44     52.26 o 
   6  20   0       21.08       63.08     52.71 o 
 -26   0   1      214.63      309.19     49.30 o 
 -24   0   1      109.51       82.87     40.55 o 
 -22   0   1      171.51      188.33     37.19 o 
 -20   0   1      310.97      338.10     52.94 o 
 -18   0   1      396.33      403.77     33.08 o 
 -16   0   1       55.69       78.84     15.58 o 
 -14   0   1     2844.37     2615.34     76.31 o 
 -12   0   1     1741.49     1547.13     54.43 o 
 -10   0   1    26368.23    25572.03    769.37 o 
  -8   0   1    19164.29    18365.73    474.34 o 
  -6   0   1     1620.81     1249.63     38.30 o 
  -4   0   1    17525.01    16089.30    748.82 o 
  -2   0   1    26948.14    23453.16   1175.95 o 
   0   0   1      113.16       90.56     12.62 o 
   2   0   1       67.94       91.01     12.16 o 
   4   0   1     4390.96     4786.24    229.78 o 
   6   0   1     6433.83     5017.39    172.04 o 
   8   0   1     4441.77     4241.64    107.14 o 
  10   0   1        6.66        0.35     10.34 o 
  12   0   1     5044.94     4700.23    121.73 o 
  14   0   1     7871.64     7181.68    181.58 o 
  16   0   1     1220.39     1195.04     62.57 o 
  18   0   1     2189.03     1970.73    125.25 o 
  20   0   1      168.42      174.82     41.45 o 
  22   0   1       12.55      -24.33     34.24 o 
  24   0   1     5173.48     5064.68    274.39 o 
 -27   1   1      245.76      293.76     69.84 o 
 -25   1   1        2.78        7.53     24.15 o 
 -23   1   1      463.20      497.04     35.97 o 
 -21   1   1       80.80       83.15     21.52 o 
 -19   1   1      104.12      105.90     18.16 o 
 -17   1   1       40.39       40.78     11.91 o 
 -15   1   1      631.45      645.47     23.26 o 
 -13   1   1     9803.75     9509.57    171.46 o 
 -11   1   1     1316.55     1258.27     30.10 o 
  -9   1   1       41.74       71.53      6.78 o 
  -7   1   1     2812.66     2870.89     55.63 o 
  -5   1   1     6068.75     5569.62    111.31 o 
  -3   1   1    18004.55    16429.32    414.87 o 
  -1   1   1       26.84       29.22      5.78 o 
   1   1   1     9253.33     9250.71    224.81 o 
   3   1   1     6034.68     5750.31    232.71 o 
   5   1   1        9.30       56.67      9.34 o 
   7   1   1     4450.62     4255.09     86.52 o 
   9   1   1      642.24      559.74     18.77 o 
  11   1   1     1616.82     1580.48     39.63 o 
  13   1   1      851.45      776.95     24.43 o 
  15   1   1       10.35       -7.45      9.86 o 
  17   1   1        0.23        9.78     15.06 o 
  19   1   1     2185.94     2094.82     93.50 o 
  21   1   1      869.52      798.03     54.07 o 
  23   1   1      235.12      184.70     32.33 o 
  25   1   1       23.97       11.64     24.97 o 
 -28   2   1      682.34      767.29     99.12 o 
 -26   2   1       24.82       42.22     36.21 o 
 -24   2   1      110.62      122.43     45.74 o 
 -22   2   1      401.32      508.93     35.24 o 
 -20   2   1      174.48      176.94     27.47 o 
 -18   2   1     1420.36     1430.73     40.40 o 
 -16   2   1     3197.87     3061.05     68.23 o 
 -14   2   1     5535.88     5126.01    110.67 o 
 -12   2   1     6056.56     5882.30    113.96 o 
 -10   2   1    10917.34     9859.95    184.70 o 
  -8   2   1     6147.21     5611.68    105.70 o 
  -6   2   1      246.85      149.81      7.67 o 
  -4   2   1    19377.11    17269.65    341.47 o 
  -2   2   1    11814.52    11716.67    350.13 o 
   0   2   1    24397.62    26948.78    604.38 o 
   2   2   1    17355.97    17995.14    385.73 o 
   4   2   1    12682.89    12084.22    314.41 o 
   6   2   1      265.51      444.58     14.35 o 
   8   2   1    13640.69    12888.59    232.25 o 
  10   2   1       71.97       73.31      8.64 o 
  12   2   1     1934.21     1783.39     40.72 o 
  14   2   1       27.00       45.45     10.88 o 
  16   2   1       46.33       40.90     14.03 o 
  18   2   1     1989.96     1920.46     71.93 o 
  20   2   1      389.27      463.82     40.30 o 
  22   2   1      233.85      299.94     35.36 o 
  24   2   1      827.13      921.19     87.63 o 
  26   2   1        5.90       25.68     34.69 o 
 -27   3   1      852.47      886.69    102.73 o 
 -25   3   1        0.21      -24.07     24.07 o 
 -23   3   1      256.95      229.99     33.82 o 
 -21   3   1       45.76       51.48     17.03 o 
 -19   3   1      440.85      451.57     27.52 o 
 -17   3   1      885.02      918.08     32.35 o 
 -15   3   1     6717.02     6454.19    137.50 o 
 -13   3   1     3447.53     3212.97     61.90 o 
 -11   3   1      304.99      280.69     11.61 o 
  -9   3   1     4042.72     3633.02     66.66 o 
  -7   3   1      159.83       82.99      6.77 o 
  -5   3   1      141.91      126.06     10.91 o 
  -3   3   1      551.12      554.55     33.06 o 
  -1   3   1     7635.52     7811.89    211.64 o 
   1   3   1      371.26      406.67     14.09 o 
   3   3   1    34088.15    37351.73    884.57 o 
   5   3   1     2820.82     3073.16     92.18 o 
   7   3   1     2482.07     2715.82     74.04 o 
   9   3   1     5302.63     5111.30     96.74 o 
  11   3   1     1774.84     1603.55     36.69 o 
  13   3   1      333.44      323.41     15.07 o 
  15   3   1     1223.27     1147.41     34.52 o 
  17   3   1       83.97       58.51     17.32 o 
  19   3   1     1532.53     1373.22     58.35 o 
  21   3   1     1927.33     1912.19     88.41 o 
  23   3   1      386.00      423.42     61.73 o 
  25   3   1       83.54      133.65     30.58 o 
 -26   4   1      174.77      167.62     43.48 o 
 -24   4   1      685.74      745.05     68.43 o 
 -22   4   1     1330.46     1377.68     55.44 o 
 -20   4   1     1082.29     1025.40     50.59 o 
 -18   4   1     2467.13     2567.38     65.65 o 
 -16   4   1    12306.32    11721.21    242.06 o 
 -14   4   1      143.95      145.01     12.97 o 
 -12   4   1      219.87      223.86     11.62 o 
 -10   4   1      330.75      354.70     13.01 o 
  -8   4   1     2289.92     2142.29     41.56 o 
  -6   4   1        4.27        4.37      6.72 o 
  -4   4   1      193.36      325.52     13.49 o 
  -2   4   1     5756.30     6575.75    206.54 o 
   0   4   1    37485.08    42772.64    925.20 o 
   2   4   1     1581.48     1652.08     66.29 o 
   4   4   1     5609.88     6694.60    186.99 o 
   6   4   1     1206.27     1267.65     28.50 o 
   8   4   1       27.77       24.99      7.16 o 
  10   4   1      338.43      356.46     17.14 o 
  12   4   1     5229.10     4672.05     91.05 o 
  14   4   1     2129.72     2003.29     43.20 o 
  16   4   1     1606.46     1516.27     51.92 o 
  18   4   1     7498.49     7127.02    215.11 o 
  20   4   1       88.44       96.47     23.42 o 
  22   4   1     2022.36     2075.42     95.41 o 
  24   4   1       94.97       97.44     30.42 o 
 -27   5   1      144.51      146.88     63.98 o 
 -25   5   1      241.63      377.38     75.47 o 
 -23   5   1      289.15      355.92     37.64 o 
 -21   5   1     2834.36     2843.54     88.35 o 
 -19   5   1      217.79      281.07     24.58 o 
 -17   5   1     1200.85     1198.42     41.91 o 
 -15   5   1       42.72       39.20     11.05 o 
 -13   5   1     1960.34     1821.59     45.78 o 
 -11   5   1     5674.15     5317.33    104.13 o 
  -9   5   1      634.58      621.13     19.05 o 
  -7   5   1     2587.12     2629.87     64.12 o 
  -5   5   1    14498.72    14331.70    356.62 o 
  -3   5   1     1762.08     2402.32     56.09 o 
  -1   5   1      187.59      240.39     11.51 o 
   1   5   1     9321.43    11772.49    254.78 o 
   3   5   1      159.51       96.62      7.72 o 
   5   5   1    10642.98    12341.63    240.71 o 
   7   5   1      185.63      173.10     10.25 o 
   9   5   1      248.91      262.58     13.35 o 
  11   5   1      329.73      277.27     14.73 o 
  13   5   1     3516.61     3390.59     69.93 o 
  15   5   1     1090.67     1048.79     36.53 o 
  17   5   1     4937.03     4778.69    150.09 o 
  19   5   1       32.16       22.67     20.34 o 
  21   5   1       58.31       38.90     30.30 o 
  23   5   1      838.59     1019.29     62.43 o 
  25   5   1       71.79      100.92     42.35 o 
 -26   6   1        2.46        4.05     50.46 o 
 -24   6   1      314.99      375.91     48.74 o 
 -22   6   1     1107.86     1160.76     60.69 o 
 -20   6   1       22.12       23.60     23.41 o 
 -18   6   1      132.40      113.97     18.92 o 
 -16   6   1     1547.13     1377.54     45.28 o 
 -14   6   1      137.72      122.39     13.10 o 
 -12   6   1     1880.08     1765.51     44.72 o 
 -10   6   1     4779.10     4475.13     88.66 o 
  -8   6   1       82.80       77.51     13.12 o 
  -6   6   1     1369.47     1291.04     35.63 o 
  -4   6   1     3217.18     3259.53    140.81 o 
  -2   6   1      681.22      633.39     21.24 o 
   0   6   1     9572.91    11861.35    365.90 o 
   2   6   1     4185.40     4601.68     87.12 o 
   4   6   1     2744.37     3171.40     78.66 o 
   6   6   1     4164.07     4285.79    111.45 o 
   8   6   1     8860.45     9420.12    175.27 o 
  10   6   1       27.40       11.31      8.60 o 
  12   6   1     2053.05     1856.85     43.21 o 
  14   6   1     1083.11     1003.73     47.93 o 
  16   6   1      274.69      253.75     26.65 o 
  18   6   1      294.86      306.71     29.52 o 
  20   6   1      733.87      761.09     58.92 o 
  22   6   1       28.49       21.74     23.33 o 
  24   6   1      184.17      169.40     32.34 o 
 -25   7   1        8.04        9.59     35.51 o 
 -23   7   1      240.17      284.55     46.79 o 
 -21   7   1      908.42      892.31     53.12 o 
 -19   7   1     1427.49     1351.78     52.43 o 
 -17   7   1      442.15      457.44     28.34 o 
 -15   7   1      616.19      622.16     24.76 o 
 -13   7   1     9534.28     8624.57    179.58 o 
 -11   7   1     7709.21     6999.38    147.07 o 
  -9   7   1     2895.55     2742.46     69.60 o 
  -7   7   1     3887.50     3820.94    109.06 o 
  -5   7   1     3439.91     4071.71    129.32 o 
  -3   7   1     5036.11     5503.28    115.37 o 
  -1   7   1     4971.83     5800.58    118.19 o 
   1   7   1      964.85     1175.72     30.87 o 
   3   7   1     2869.78     3276.98     60.71 o 
   5   7   1    11595.87    13519.85    246.97 o 
   7   7   1     1504.75     1717.45     38.89 o 
   9   7   1     2154.11     2203.36     48.05 o 
  11   7   1      144.05      179.81     15.14 o 
  13   7   1      253.63      275.49     22.53 o 
  15   7   1      439.55      556.19     43.96 o 
  17   7   1     3678.50     3539.42    117.14 o 
  19   7   1      148.26      129.63     28.22 o 
  21   7   1       96.88      109.92     25.79 o 
  23   7   1     1083.73     1069.02     53.88 o 
  25   7   1       36.78       87.41     41.90 o 
 -24   8   1      133.01      157.85     42.69 o 
 -22   8   1      494.99      433.47     41.53 o 
 -20   8   1       36.45       17.39     23.42 o 
 -18   8   1     1519.78     1392.15     53.04 o 
 -16   8   1      110.93      104.92     17.60 o 
 -14   8   1     1250.84     1198.20     36.41 o 
 -12   8   1        6.90        9.25     10.43 o 
 -10   8   1     5545.84     5349.90    126.60 o 
  -8   8   1    20480.15    20810.11    781.88 o 
  -6   8   1     3283.69     3680.68    136.60 o 
  -4   8   1      203.41      202.99     11.71 o 
  -2   8   1       24.16       49.69      9.09 o 
   0   8   1      735.57      886.70     33.72 o 
   2   8   1     1406.56     1771.05     36.67 o 
   4   8   1       55.48       33.16      8.24 o 
   6   8   1    13575.00    15123.75    276.66 o 
   8   8   1      521.90      553.09     20.07 o 
  10   8   1       34.69       62.27     14.16 o 
  12   8   1     2054.28     2100.22     65.21 o 
  14   8   1      644.53      673.72     47.61 o 
  16   8   1      836.57      883.98     66.23 o 
  18   8   1       28.66       50.83     23.24 o 
  20   8   1        1.18      -18.89     22.24 o 
  22   8   1      595.15      671.33     76.67 o 
  24   8   1     1209.67     1415.64    107.23 o 
 -25   9   1        9.31        4.51     50.91 o 
 -23   9   1     1511.42     1481.42     88.99 o 
 -21   9   1       57.82       19.63     32.27 o 
 -19   9   1      905.06      975.08     54.12 o 
 -17   9   1       72.52       55.53     24.29 o 
 -15   9   1     1864.13     1765.90     55.00 o 
 -13   9   1      558.06      606.55     27.69 o 
 -11   9   1      319.66      293.60     25.04 o 
  -9   9   1     2074.90     2075.25     62.72 o 
  -7   9   1     2132.90     2294.53     58.02 o 
  -5   9   1     7917.50     8808.19    253.39 o 
  -3   9   1     3121.94     3834.40     82.64 o 
  -1   9   1     4502.82     5457.87    114.04 o 
   1   9   1      181.61      252.14     18.23 o 
   3   9   1     8392.87     9876.03    171.42 o 
   5   9   1     2335.72     2702.68     57.32 o 
   7   9   1      231.58      318.86     18.25 o 
   9   9   1      850.06      819.93     34.11 o 
  11   9   1     4727.45     4920.16    162.64 o 
  13   9   1      101.34       43.84     27.70 o 
  15   9   1      379.06      392.05     40.60 o 
  17   9   1     2059.20     1918.97     74.45 o 
  19   9   1     3311.45     3357.11    114.71 o 
  21   9   1      344.65      374.92     38.56 o 
  23   9   1      190.51      159.37     35.73 o 
 -24  10   1       47.15       53.62     54.07 o 
 -22  10   1      131.94       99.28     39.18 o 
 -20  10   1       10.39       37.60     30.39 o 
 -18  10   1      240.89      273.75     32.94 o 
 -16  10   1      210.18      214.93     28.66 o 
 -14  10   1      430.58      412.43     23.01 o 
 -12  10   1      620.55      631.28     41.17 o 
 -10  10   1       90.60       77.79     15.52 o 
  -8  10   1      316.00      295.76     26.41 o 
  -6  10   1      811.64      949.31     37.26 o 
  -4  10   1     1044.92     1184.72     37.02 o 
  -2  10   1      910.08     1032.41     31.05 o 
   0  10   1     1020.34     1192.10     34.15 o 
   2  10   1     1629.14     1961.82     48.67 o 
   4  10   1      139.15      147.83     16.02 o 
   6  10   1        2.61      -10.10     10.10 o 
   8  10   1      179.88      184.76     16.61 o 
  10  10   1        0.79       -3.41     13.13 o 
  12  10   1        5.02      -12.03     15.54 o 
  14  10   1     1702.95     1628.35     82.01 o 
  16  10   1      112.38       85.29     73.67 o 
  18  10   1        3.43        9.90     32.07 o 
  20  10   1      355.75      294.25     31.95 o 
  22  10   1      310.99      379.40     43.66 o 
 -23  11   1       96.06       51.81     53.62 o 
 -21  11   1       62.68      122.17     39.41 o 
 -19  11   1     1127.09     1007.05     70.16 o 
 -17  11   1      575.90      566.95     42.43 o 
 -15  11   1     5009.95     4693.69    114.32 o 
 -13  11   1      105.73      110.95     19.11 o 
 -11  11   1        0.16       -9.27     13.27 o 
  -9  11   1     5838.19     5950.46    220.39 o 
  -7  11   1     3894.16     4442.59    138.07 o 
  -5  11   1     1774.21     2034.72     62.30 o 
  -3  11   1     3210.73     3650.61     89.10 o 
  -1  11   1     4873.44     5801.28    134.55 o 
   1  11   1     1346.18     1441.99     43.89 o 
   3  11   1    10026.17    11877.19    240.27 o 
   5  11   1     1123.90     1169.09     39.39 o 
   7  11   1        0.90       -4.02     12.56 o 
   9  11   1     1180.99     1279.48     82.30 o 
  11  11   1      859.63      848.08     38.85 o 
  13  11   1       19.46       14.52     21.20 o 
  15  11   1       87.58      100.46     25.30 o 
  17  11   1       70.60       72.60     31.34 o 
  19  11   1     1973.05     1824.31     73.79 o 
  21  11   1      418.42      419.56     51.63 o 
  23  11   1       55.40      -31.54     58.12 o 
 -22  12   1       75.25       11.26     51.81 o 
 -20  12   1      944.29      879.48     93.72 o 
 -18  12   1      895.10      666.11     58.00 o 
 -16  12   1      992.01      922.81     53.52 o 
 -14  12   1     1969.40     1741.25     59.76 o 
 -12  12   1      488.77      486.93     30.67 o 
 -10  12   1     2875.09     2971.22    102.02 o 
  -8  12   1      297.77      352.10     42.85 o 
  -6  12   1        0.58        4.12     15.41 o 
  -4  12   1      237.14      231.98     21.91 o 
  -2  12   1     8426.78    10026.69    249.61 o 
   0  12   1      773.54      996.67     35.22 o 
   2  12   1      278.67      402.64     27.74 o 
   4  12   1     6249.30     7033.81    162.81 o 
   6  12   1       50.25       48.52     21.11 o 
   8  12   1     2555.03     2769.20     93.62 o 
  10  12   1      338.51      381.86     32.26 o 
  12  12   1        9.54       -1.29     20.38 o 
  14  12   1     1955.95     1942.51     80.64 o 
  16  12   1     2379.79     2319.74     90.68 o 
  18  12   1      546.36      537.88     47.86 o 
  20  12   1       15.89       17.42     22.40 o 
  22  12   1        4.80       28.84     55.42 o 
 -21  13   1     1852.34     1694.54    135.62 o 
 -19  13   1      241.20      215.62     92.81 o 
 -17  13   1      117.31       72.62     43.70 o 
 -15  13   1       64.51       66.31     35.82 o 
 -13  13   1     1819.25     1861.39     77.68 o 
 -11  13   1      619.30      626.55     73.98 o 
  -9  13   1     1860.40     2058.92     79.16 o 
  -7  13   1      315.81      386.71     33.50 o 
  -5  13   1     2788.19     3063.92     93.13 o 
  -3  13   1     2498.85     2799.95     81.91 o 
  -1  13   1       93.08       82.84     18.59 o 
   1  13   1      185.05      210.41     22.46 o 
   3  13   1      142.61      164.95     22.08 o 
   5  13   1     1297.98     1547.23     63.16 o 
   7  13   1       53.60       38.76     25.38 o 
   9  13   1      393.33      451.43     42.95 o 
  11  13   1      718.75      758.66     44.55 o 
  13  13   1     3501.53     3451.55    120.27 o 
  15  13   1      404.18      340.62     35.50 o 
  17  13   1     1142.90     1222.44     72.15 o 
  19  13   1       77.55       62.54     26.60 o 
 -20  14   1       84.34       97.77     55.42 o 
 -18  14   1      130.26      100.47     51.81 o 
 -16  14   1      473.65      343.93     83.13 o 
 -14  14   1      656.84      645.95     94.39 o 
 -12  14   1      799.22      733.28     58.38 o 
 -10  14   1      230.81      231.87     39.19 o 
  -8  14   1       38.06       52.57     23.32 o 
  -6  14   1      434.58      478.61     38.15 o 
  -4  14   1      450.70      570.21     32.12 o 
  -2  14   1      214.58      285.07     24.97 o 
   0  14   1      859.03      999.01     48.81 o 
   2  14   1      936.61     1154.14     53.39 o 
   4  14   1     1092.88     1186.49     54.83 o 
   6  14   1       34.02       29.06     22.80 o 
   8  14   1     1166.40     1292.23     71.55 o 
  10  14   1     2738.24     2858.19    172.79 o 
  12  14   1      144.35      154.28     36.07 o 
  14  14   1      291.09      254.74     39.76 o 
  16  14   1      167.91      188.74     66.68 o 
  18  14   1      371.32      372.65     35.81 o 
 -19  15   1       70.63       -9.46     49.11 o 
 -17  15   1      118.98       57.67     50.91 o 
 -15  15   1      296.25      251.91     46.57 o 
 -13  15   1     1526.61     1366.62    326.88 o 
 -11  15   1      298.61      273.59     43.16 o 
  -9  15   1      870.96     1004.79     93.94 o 
  -7  15   1      453.51      476.55    109.03 o 
  -5  15   1      621.78      749.07     95.74 o 
  -3  15   1     4446.84     4918.52    153.40 o 
  -1  15   1      180.93      264.36     29.77 o 
   1  15   1       23.55       33.08     22.60 o 
   3  15   1      448.42      498.26     67.87 o 
   5  15   1      371.26      429.00     55.42 o 
   7  15   1        9.11       26.36     30.27 o 
   9  15   1     1201.99     1339.52     75.60 o 
  11  15   1       56.55      109.59     35.84 o 
  13  15   1        4.01      -30.09     30.09 o 
  15  15   1      167.06      174.10     37.35 o 
  17  15   1      222.41      178.42     52.71 o 
 -16  16   1     1351.66     1286.78    113.54 o 
 -14  16   1     1902.25     1734.63    132.46 o 
 -12  16   1      120.94       90.42     38.31 o 
 -10  16   1      463.15      494.69    108.81 o 
  -8  16   1     7069.95     7686.46    409.55 o 
  -6  16   1      773.02      892.35     64.32 o 
  -4  16   1       11.63      -28.02     29.10 o 
  -2  16   1      700.13      779.04     59.10 o 
   0  16   1     3403.40     3734.10    154.04 o 
   2  16   1      235.33      273.59     73.44 o 
   4  16   1     3134.55     3541.65    412.03 o 
   6  16   1      714.35      824.07    119.17 o 
   8  16   1        1.41        4.48     30.68 o 
  10  16   1     2637.24     2929.98    127.25 o 
  12  16   1       21.03        7.76     32.32 o 
  14  16   1      299.89      250.04     96.87 o 
  16  16   1      136.06      138.32     49.56 o 
 -15  17   1       38.10       71.19     52.71 o 
 -13  17   1     1112.27      979.05     97.77 o 
 -11  17   1      126.35      157.69     56.77 o 
  -9  17   1       95.46      114.89     51.81 o 
  -7  17   1      135.22      105.43     37.43 o 
  -5  17   1     2387.64     2353.88    202.30 o 
  -3  17   1     1361.55     1528.28    119.40 o 
  -1  17   1      294.96      357.74     66.68 o 
   1  17   1      594.90      611.40     77.04 o 
   3  17   1      334.06      432.41    131.79 o 
   5  17   1        3.64      -13.12     30.04 o 
   7  17   1      318.70      383.19     43.93 o 
   9  17   1      306.81      291.93     58.80 o 
  11  17   1     2583.76     2369.02    156.34 o 
  13  17   1        7.97      -10.29     31.30 o 
  15  17   1      173.25      143.28     50.46 o 
 -12  18   1      333.93      333.86     67.58 o 
 -10  18   1      178.86      202.75     59.92 o 
  -8  18   1       19.98       18.02     50.01 o 
  -6  18   1       56.03        2.70     49.56 o 
  -4  18   1      124.60      169.41     55.42 o 
  -2  18   1     2181.15     2448.76    162.65 o 
   0  18   1       15.93      -19.37     48.21 o 
   2  18   1      349.22      406.85     69.84 o 
   4  18   1      580.16      630.78     78.40 o 
   6  18   1      837.80      838.03     87.86 o 
   8  18   1       54.42       66.19     33.58 o 
  10  18   1      598.01      668.62     78.40 o 
  12  18   1      358.86      332.96     63.98 o 
  -9  19   1      128.21       63.53     56.77 o 
  -7  19   1      213.69      173.46     59.47 o 
  -5  19   1      422.22      360.89     68.48 o 
  -3  19   1        0.19      -44.60     47.76 o 
  -1  19   1      641.30      512.73     74.79 o 
   1  19   1      245.06      211.31     58.12 o 
   3  19   1       11.31      -47.76     47.76 o 
   5  19   1       91.54       27.48     54.07 o 
   7  19   1        3.45      -25.23     51.36 o 
   9  19   1       86.27      112.64     57.67 o 
  -6  20   1       64.92      -19.82     50.46 o 
  -4  20   1      458.85      500.57     74.34 o 
  -2  20   1     3181.50     3324.64    205.00 o 
   0  20   1      148.80      107.68     57.22 o 
   2  20   1       17.42      -39.20     48.66 o 
   4  20   1     2397.15     1873.86    137.42 o 
 -28   0   2      162.87      195.54     64.88 o 
 -26   0   2      776.31      898.86    100.02 o 
 -24   0   2     1670.48     2041.01    145.53 o 
 -22   0   2     1507.98     1583.60     90.80 o 
 -20   0   2      554.94      620.22     40.24 o 
 -18   0   2      236.42      263.22     25.33 o 
 -16   0   2    16842.31    16097.37    468.41 o 
 -14   0   2       16.38       12.29     10.73 o 
 -12   0   2     4281.26     3976.91    105.41 o 
 -10   0   2     1519.73     1429.38     41.65 o 
  -8   0   2        9.44        0.89      7.96 o 
  -6   0   2    37991.19    34428.50   1698.37 o 
  -4   0   2     4994.20     4103.65    220.32 o 
  -2   0   2    13620.95    12277.16    625.82 o 
   0   0   2      391.48      673.13     50.91 o 
   2   0   2     1033.71      577.78     40.32 o 
   4   0   2     6430.60     6357.76    398.97 o 
   6   0   2    22802.30    21158.49    992.57 o 
   8   0   2     2602.15     2325.31    126.16 o 
  10   0   2     2560.25     2370.73     95.39 o 
  12   0   2      432.85      319.42     33.34 o 
  14   0   2     4482.86     4068.88    156.57 o 
  16   0   2      386.09      365.03     36.45 o 
  18   0   2     2924.96     2731.71    166.25 o 
  20   0   2     1817.24     1845.47    127.96 o 
  22   0   2     2231.83     2098.68    141.47 o 
  24   0   2      210.21      204.10     50.46 o 
 -29   1   2      324.20      414.14     58.63 o 
 -27   1   2        6.64        1.80     31.99 o 
 -25   1   2      150.43      195.53     50.69 o 
 -23   1   2       54.83       25.24     22.60 o 
 -21   1   2      988.69     1051.71     42.40 o 
 -19   1   2       30.18       56.73     14.40 o 
 -17   1   2      146.72      168.13     14.58 o 
 -15   1   2      142.23      151.30     13.04 o 
 -13   1   2     3341.17     3229.93     62.75 o 
 -11   1   2     5845.73     5565.93    100.90 o 
  -9   1   2       78.33      117.83      8.31 o 
  -7   1   2     1324.27     1125.12     27.33 o 
  -5   1   2       27.77       42.54     10.03 o 
  -3   1   2      249.83      170.47     16.95 o 
  -1   1   2      654.94      540.42     40.10 o 
   1   1   2    23958.09    23470.90    567.47 o 
   3   1   2      878.97      739.20     25.18 o 
   5   1   2      868.38      872.65     39.19 o 
   7   1   2     1839.24     1623.58     66.10 o 
   9   1   2     1490.69     1383.61     50.71 o 
  11   1   2     4041.17     3678.84    113.71 o 
  13   1   2      140.93      129.63     17.41 o 
  15   1   2       21.25       25.41     15.02 o 
  17   1   2       57.14       51.67     17.39 o 
  19   1   2      309.43      366.61     65.78 o 
  21   1   2     1115.16     1160.83     68.97 o 
  23   1   2      242.27      191.48     36.04 o 
  25   1   2       11.51       51.18     31.00 o 
 -28   2   2      598.03      777.41     82.68 o 
 -26   2   2      195.46      238.38     43.93 o 
 -24   2   2      432.20      501.28     44.31 o 
 -22   2   2      294.76      327.12     27.26 o 
 -20   2   2     1075.97     1075.62     41.86 o 
 -18   2   2      163.62      132.71     16.95 o 
 -16   2   2     2194.30     2041.20     58.41 o 
 -14   2   2       46.59       36.80      9.21 o 
 -12   2   2      358.65      375.04     19.35 o 
 -10   2   2     4746.52     4426.88     84.75 o 
  -8   2   2     4753.85     4845.02    121.39 o 
  -6   2   2      662.00      771.12     18.65 o 
  -4   2   2      300.58      199.74     13.27 o 
  -2   2   2     1233.71     1358.27     41.95 o 
   0   2   2     7220.79     7626.96    154.00 o 
   2   2   2     1708.03     1607.28     36.89 o 
   4   2   2     1788.17     1704.23     48.85 o 
   6   2   2     1197.73     1035.74     38.40 o 
   8   2   2     6808.71     6882.99    197.10 o 
  10   2   2     3116.73     2824.49     89.81 o 
  12   2   2     1625.18     1395.95     65.24 o 
  14   2   2     2110.92     1818.73     58.17 o 
  16   2   2     1076.76     1071.46     43.87 o 
  18   2   2      572.02      612.43     46.98 o 
  20   2   2     2083.17     2000.54    106.56 o 
  22   2   2     1451.36     1369.51     76.61 o 
  24   2   2      180.60      234.94     36.39 o 
 -27   3   2      204.06      273.25     46.40 o 
 -25   3   2      923.71      929.24     92.81 o 
 -23   3   2       72.20       61.72     20.63 o 
 -21   3   2       75.28      117.11     19.44 o 
 -19   3   2      139.72      160.05     19.02 o 
 -17   3   2        9.23       25.12     12.67 o 
 -15   3   2     2555.70     2429.22     64.39 o 
 -13   3   2     4076.33     3665.78     80.65 o 
 -11   3   2      531.25      521.59     18.62 o 
  -9   3   2      121.47      181.64     10.07 o 
  -7   3   2     1607.28     1613.72     36.78 o 
  -5   3   2      433.46      351.74     11.84 o 
  -3   3   2      232.37      345.38     11.04 o 
  -1   3   2     2522.70     2686.53     86.61 o 
   1   3   2     3798.71     4281.99     82.11 o 
   3   3   2     1881.09     2341.79     76.57 o 
   5   3   2     6774.04     6463.07    172.10 o 
   7   3   2     3510.69     3506.61    105.23 o 
   9   3   2     5735.15     5423.79    158.47 o 
  11   3   2     1623.15     1348.46     52.01 o 
  13   3   2      182.28      159.28     21.40 o 
  15   3   2      879.15      910.63     38.76 o 
  17   3   2     2255.19     2089.11     78.37 o 
  19   3   2      552.17      458.55     43.16 o 
  21   3   2       65.49       62.26     29.58 o 
  23   3   2      469.72      552.48     49.06 o 
  25   3   2       21.44       62.75     32.89 o 
 -28   4   2     1801.76     2167.23    195.09 o 
 -26   4   2     1810.25     1931.25    104.13 o 
 -24   4   2      203.18      186.12     29.04 o 
 -22   4   2      946.34     1072.89     46.52 o 
 -20   4   2        0.19       -1.46     14.13 o 
 -18   4   2     3932.45     4022.65    114.49 o 
 -16   4   2     1188.41     1102.15     38.05 o 
 -14   4   2       28.87       22.02     11.06 o 
 -12   4   2        6.71       11.09      8.31 o 
 -10   4   2    32324.95    28798.71    709.69 o 
  -8   4   2     4882.83     4419.60    114.59 o 
  -6   4   2      399.46      381.92     17.10 o 
  -4   4   2    22550.62    21506.44    615.98 o 
  -2   4   2      152.59      136.36      8.36 o 
   0   4   2      532.24      941.98     22.24 o 
   2   4   2     8901.07     9039.46    186.63 o 
   4   4   2     3032.28     3028.82     67.67 o 
   6   4   2     5155.97     4858.66    127.64 o 
   8   4   2    23943.18    22475.55    534.38 o 
  10   4   2     5377.74     5210.13    154.90 o 
  12   4   2       74.80       51.93     16.96 o 
  14   4   2      337.41      295.57     26.34 o 
  16   4   2      708.29      757.22     36.31 o 
  18   4   2      194.75      273.79     35.19 o 
  20   4   2     1151.04     1143.99     68.01 o 
  22   4   2      136.36      136.86     35.82 o 
  24   4   2     1159.10     1206.30    112.64 o 
 -27   5   2       26.37       52.57     35.14 o 
 -25   5   2      268.99      290.15     34.80 o 
 -23   5   2     2544.42     2799.76     93.12 o 
 -21   5   2      877.25      938.91     42.07 o 
 -19   5   2       27.69       34.54     15.28 o 
 -17   5   2      113.76       90.94     21.27 o 
 -15   5   2     4177.63     3970.70     98.45 o 
 -13   5   2     2643.01     2647.32     68.44 o 
 -11   5   2     4162.04     3722.64     81.44 o 
  -9   5   2     6558.39     6011.61    155.20 o 
  -7   5   2      119.73      147.85     11.21 o 
  -5   5   2     8672.85     7647.44    188.40 o 
  -3   5   2     1287.88     1353.94     36.93 o 
  -1   5   2       81.73      135.71      8.93 o 
   1   5   2     2915.09     3204.98     64.43 o 
   3   5   2    16346.77    16976.30    347.18 o 
   5   5   2     1379.24     1401.47     40.65 o 
   7   5   2     3286.21     3181.16     75.69 o 
   9   5   2     1082.24      922.42     34.47 o 
  11   5   2       71.94       84.87     15.35 o 
  13   5   2     4907.83     4503.53    120.45 o 
  15   5   2      115.27      108.02     25.73 o 
  17   5   2      206.85      274.35     35.19 o 
  19   5   2      801.42      789.38     55.41 o 
  21   5   2      719.65      641.45     80.87 o 
  23   5   2        1.89       -9.68     27.67 o 
 -26   6   2      568.40      609.79     87.18 o 
 -24   6   2       23.89       22.08     38.76 o 
 -22   6   2      109.94       92.27     22.38 o 
 -20   6   2     1966.68     1983.13     62.22 o 
 -18   6   2      687.15      732.19     33.27 o 
 -16   6   2      493.02      483.85     25.36 o 
 -14   6   2      522.86      493.97     24.28 o 
 -12   6   2      973.11      805.50     29.37 o 
 -10   6   2     1028.04      924.68     31.53 o 
  -8   6   2      963.59      861.96     36.36 o 
  -6   6   2     4070.85     3793.34     99.11 o 
  -4   6   2     4351.44     4318.92    111.07 o 
  -2   6   2        5.06       -3.73      7.61 o 
   0   6   2     7541.65     8154.62    174.60 o 
   2   6   2    11250.39    11812.74    243.85 o 
   4   6   2       23.08       31.59      8.80 o 
   6   6   2     1299.04     1269.90     35.03 o 
   8   6   2     4691.90     4488.52    106.33 o 
  10   6   2      165.58      156.96     17.34 o 
  12   6   2      964.16      828.03     35.67 o 
  14   6   2     3097.28     2889.51     84.18 o 
  16   6   2       76.31       78.65     26.59 o 
  18   6   2      652.43      660.36     50.65 o 
  20   6   2      601.07      593.91     70.06 o 
  22   6   2       77.08      107.19     33.26 o 
  24   6   2      361.24      374.94     63.53 o 
 -27   7   2        3.24      -24.78     49.11 o 
 -25   7   2      626.54      734.28     54.45 o 
 -23   7   2     1102.36     1171.91     53.61 o 
 -21   7   2      548.20      603.32     34.18 o 
 -19   7   2       91.10       82.04     18.35 o 
 -17   7   2        5.92        7.00     12.52 o 
 -15   7   2      834.12      760.64     31.40 o 
 -13   7   2     3086.84     2774.33     72.60 o 
 -11   7   2       83.87       68.86     15.26 o 
  -9   7   2     4847.88     4464.59    133.56 o 
  -7   7   2       17.78       23.58     11.16 o 
  -5   7   2      691.66      602.31     26.04 o 
  -3   7   2      399.11      426.87     19.67 o 
  -1   7   2      280.07      336.21     18.91 o 
   1   7   2     1581.74     1763.52     55.18 o 
   3   7   2    15612.09    16270.63    307.76 o 
   5   7   2     2447.48     2472.55     59.28 o 
   7   7   2     1022.31     1018.03     33.59 o 
   9   7   2      259.79      331.03     19.78 o 
  11   7   2      925.75      892.23     36.81 o 
  13   7   2     1368.36     1179.19     44.84 o 
  15   7   2      824.69      733.99     58.72 o 
  17   7   2      627.54      504.17     64.43 o 
  19   7   2      268.27      234.76     37.41 o 
  21   7   2     2885.53     2889.32    128.07 o 
  23   7   2        0.51      -16.16     39.87 o 
 -26   8   2       91.87       60.25     39.95 o 
 -24   8   2      181.73      180.03     35.65 o 
 -22   8   2      422.66      444.86     34.70 o 
 -20   8   2      611.70      627.28     34.30 o 
 -18   8   2     2348.49     2357.63     69.56 o 
 -16   8   2     3837.12     3656.50     95.05 o 
 -14   8   2      850.94      821.56     32.98 o 
 -12   8   2       88.81       67.19     14.86 o 
 -10   8   2      103.01       64.32     17.35 o 
  -8   8   2     1858.16     1807.05     63.83 o 
  -6   8   2      545.01      578.60     32.65 o 
  -4   8   2     5733.05     6093.99    163.12 o 
  -2   8   2     5866.02     6236.29    164.18 o 
   0   8   2       67.80       43.33     10.36 o 
   2   8   2     5292.73     5641.63    121.52 o 
   4   8   2      128.51      136.94     11.85 o 
   6   8   2     7763.09     7696.17    159.08 o 
   8   8   2       97.00       86.97     13.97 o 
  10   8   2       68.29       50.38     14.20 o 
  12   8   2       13.92       18.01     14.23 o 
  14   8   2     2934.57     2765.77    115.29 o 
  16   8   2     3224.99     2842.35    216.72 o 
  18   8   2     1572.19     1428.48     78.04 o 
  20   8   2       21.26       68.22     47.98 o 
  22   8   2        3.82      -21.81     29.95 o 
  24   8   2       20.43      -52.26     57.22 o 
 -25   9   2      898.53      900.87     73.27 o 
 -23   9   2      132.52      197.00     35.39 o 
 -21   9   2     2143.46     2067.72     73.21 o 
 -19   9   2      471.84      498.29     30.62 o 
 -17   9   2     1008.78     1021.25     41.40 o 
 -15   9   2      296.97      266.33     21.78 o 
 -13   9   2      196.48      206.82     20.31 o 
 -11   9   2    11418.94    10299.70    295.38 o 
  -9   9   2     1924.91     1800.71    122.69 o 
  -7   9   2     7150.55     6871.65    176.41 o 
  -5   9   2       70.75       62.66     13.19 o 
  -3   9   2     1656.71     1782.21     45.37 o 
  -1   9   2     1873.87     2017.98     50.60 o 
   1   9   2    10481.88    11074.98    274.56 o 
   3   9   2      416.59      455.71     25.63 o 
   5   9   2       82.03       85.30     16.13 o 
   7   9   2     1599.66     1710.41     49.33 o 
   9   9   2     4832.70     4705.05    113.58 o 
  11   9   2     2286.56     2230.31     71.73 o 
  13   9   2       53.67       52.91     18.04 o 
  15   9   2     1918.74     1758.17     84.48 o 
  17   9   2      999.75     1055.43     55.54 o 
  19   9   2      199.17      212.67     36.75 o 
  21   9   2       11.03        9.67     26.82 o 
  23   9   2      498.12      391.08     87.41 o 
 -24  10   2        8.86      -33.66     34.10 o 
 -22  10   2       12.42       -9.96     29.72 o 
 -20  10   2       87.90       74.25     21.72 o 
 -18  10   2       48.18       27.37     18.32 o 
 -16  10   2      444.07      436.50     29.69 o 
 -14  10   2      273.93      294.14     27.18 o 
 -12  10   2      871.28      818.70     52.29 o 
 -10  10   2        4.96        2.47     16.13 o 
  -8  10   2       77.13       63.81     18.56 o 
  -6  10   2     3089.14     3121.45     88.69 o 
  -4  10   2      442.33      419.82     32.52 o 
  -2  10   2     1172.10     1190.31     43.26 o 
   0  10   2        2.86       -7.46     12.39 o 
   2  10   2        0.06       27.28     14.00 o 
   4  10   2        2.38       -4.45     13.62 o 
   6  10   2     1655.89     1755.80     58.23 o 
   8  10   2        0.71      -11.76     11.76 o 
  10  10   2        6.97        1.90     14.99 o 
  12  10   2      168.65      161.24     21.61 o 
  14  10   2      141.58      145.69     22.79 o 
  16  10   2       14.65      -25.41     25.41 o 
  18  10   2        4.61        3.70     31.52 o 
  20  10   2       17.21        9.49     29.11 o 
  22  10   2       77.92      107.23     63.08 o 
 -23  11   2       89.02      104.18     41.15 o 
 -21  11   2      634.47      582.69     69.85 o 
 -19  11   2      335.81      325.22     30.05 o 
 -17  11   2      770.60      696.09     38.99 o 
 -15  11   2       51.88       44.39     17.36 o 
 -13  11   2       75.69       68.27     18.13 o 
 -11  11   2     2670.46     2603.24     91.90 o 
  -9  11   2       51.41       62.70     20.08 o 
  -7  11   2      259.47      267.43     26.87 o 
  -5  11   2      132.78       92.03     21.07 o 
  -3  11   2       12.60       18.97     20.69 o 
  -1  11   2       23.74       30.73     14.85 o 
   1  11   2      433.06      453.10     26.91 o 
   3  11   2      750.29      810.46     39.06 o 
   5  11   2     3066.24     3323.43     96.13 o 
   7  11   2      241.97      263.97     23.72 o 
   9  11   2     4969.18     4939.60    212.14 o 
  11  11   2        0.52       28.84     16.90 o 
  13  11   2      123.85      149.61     22.49 o 
  15  11   2     2523.22     2452.98     92.83 o 
  17  11   2     2510.78     2549.26    168.96 o 
  19  11   2      366.97      340.26     37.92 o 
  21  11   2      401.76      443.52     43.73 o 
 -22  12   2       66.18       30.94     41.68 o 
 -20  12   2      617.91      526.68     45.22 o 
 -18  12   2     1011.03      971.26     57.23 o 
 -16  12   2      465.14      436.53     32.68 o 
 -14  12   2      130.07      101.24     20.59 o 
 -12  12   2      147.07      147.24     21.03 o 
 -10  12   2     2434.07     2407.65    111.80 o 
  -8  12   2      719.24      759.91     75.89 o 
  -6  12   2      649.76      748.87     42.39 o 
  -4  12   2      147.28      144.23     19.71 o 
  -2  12   2        0.30       -8.42     13.79 o 
   0  12   2      969.73     1090.92     43.82 o 
   2  12   2      131.63      120.41     18.59 o 
   4  12   2     3013.43     3317.48     96.99 o 
   6  12   2     3733.09     3733.07    106.98 o 
   8  12   2      239.61      261.51     20.83 o 
  10  12   2     3836.51     3852.73    157.57 o 
  12  12   2       99.51       82.85     26.01 o 
  14  12   2     1325.18     1235.84     77.09 o 
  16  12   2      122.39       85.28     38.07 o 
  18  12   2      511.12      479.76     57.22 o 
  20  12   2       85.41       81.57     47.15 o 
 -21  13   2      182.59      146.62     43.76 o 
 -19  13   2        7.48       36.25     28.02 o 
 -17  13   2     1085.58     1027.97     60.47 o 
 -15  13   2     2507.83     2461.65     81.43 o 
 -13  13   2     2187.68     2053.18     70.39 o 
 -11  13   2     2687.61     2744.04    133.71 o 
  -9  13   2      751.20      761.93     45.94 o 
  -7  13   2       19.20       11.99     26.38 o 
  -5  13   2     7309.86     7761.64    201.71 o 
  -3  13   2        0.24       13.41     15.71 o 
  -1  13   2        3.49      -14.37     14.37 o 
   1  13   2      259.15      274.58     24.27 o 
   3  13   2     2750.07     2875.45     87.28 o 
   5  13   2      489.95      486.32     33.10 o 
   7  13   2      263.76      264.50     25.94 o 
   9  13   2      197.68      236.43     32.26 o 
  11  13   2     1643.20     1536.57     68.77 o 
  13  13   2     2165.15     2311.81    223.93 o 
  15  13   2        9.75       -1.71     48.43 o 
  17  13   2       12.05       46.20     32.33 o 
  19  13   2      108.33      102.72     40.45 o 
 -20  14   2       91.36      183.10     43.84 o 
 -18  14   2     1205.20     1004.74    101.37 o 
 -16  14   2       47.26       32.95     27.30 o 
 -14  14   2      918.72      944.05     93.10 o 
 -12  14   2      377.20      327.06     29.41 o 
 -10  14   2     1062.19     1055.39     63.14 o 
  -8  14   2      403.86      441.31     38.48 o 
  -6  14   2     3092.42     3330.74    114.62 o 
  -4  14   2      237.28      267.66     30.97 o 
  -2  14   2     2610.69     2910.60    127.43 o 
   0  14   2     2699.75     2913.13    115.82 o 
   2  14   2        0.33       28.53     21.92 o 
   4  14   2     1279.86     1349.42     62.34 o 
   6  14   2     2242.98     2144.96    258.62 o 
   8  14   2     1304.47     1296.08     74.39 o 
  10  14   2       16.98        6.05     27.77 o 
  12  14   2     1046.14      899.76     90.56 o 
  14  14   2      500.20      452.36     71.19 o 
  16  14   2      196.80      167.61     59.02 o 
 -19  15   2       14.55       71.70     41.45 o 
 -17  15   2      175.03      162.10     42.56 o 
 -15  15   2       14.78      -16.50     33.11 o 
 -13  15   2      539.30      478.80     43.56 o 
 -11  15   2       38.89      -21.10     24.86 o 
  -9  15   2      233.68      297.59     78.17 o 
  -7  15   2       69.68       66.82     28.49 o 
  -5  15   2      445.64      513.40     41.07 o 
  -3  15   2      146.02      239.38     36.46 o 
  -1  15   2      203.84      258.83     32.13 o 
   1  15   2      214.89      268.96     32.80 o 
   3  15   2      870.07     1064.86    117.37 o 
   5  15   2      719.32      736.18     57.49 o 
   7  15   2      209.40      200.43     56.77 o 
   9  15   2       47.02       94.17     50.46 o 
  11  15   2     1220.18      930.85     95.97 o 
  13  15   2      417.21      398.29     70.74 o 
  15  15   2      122.39      165.35     60.82 o 
 -16  16   2      880.85      681.81     65.30 o 
 -14  16   2     1152.58     1127.29     98.67 o 
 -12  16   2      326.57      311.57    111.96 o 
 -10  16   2      766.56      701.54     60.52 o 
  -8  16   2        0.03       -3.16     28.22 o 
  -6  16   2      187.16      235.65     34.12 o 
  -4  16   2       20.10       -9.81     24.56 o 
  -2  16   2     7084.11     7369.61    280.92 o 
   0  16   2      516.11      500.24     51.01 o 
   2  16   2        6.83       32.04     35.82 o 
   4  16   2      968.93     1059.67    189.46 o 
   6  16   2       97.56       13.82     36.49 o 
   8  16   2     1417.30     1185.86    104.98 o 
  10  16   2      623.87      441.99     70.74 o 
  12  16   2      534.27      376.21     69.39 o 
  14  16   2      551.18      520.39     75.69 o 
 -15  17   2       34.24       60.47     40.96 o 
 -13  17   2      529.30      460.35     57.35 o 
 -11  17   2      444.97      399.27     52.09 o 
  -9  17   2       59.20       43.07     35.51 o 
  -7  17   2     1021.45      957.52     71.84 o 
  -5  17   2      143.90      154.44     41.28 o 
  -3  17   2     1563.87     1627.55     89.36 o 
  -1  17   2      183.20      224.09     45.06 o 
   1  17   2     2544.74     2508.30    148.91 o 
   3  17   2      380.91      398.70     47.91 o 
   5  17   2       18.68        8.56     47.31 o 
   7  17   2      328.99      243.30     61.28 o 
   9  17   2      954.54      881.28     95.52 o 
  11  17   2      644.50      771.80     90.56 o 
 -12  18   2     1170.21     1107.66     81.78 o 
 -10  18   2       57.74       29.44     39.15 o 
  -8  18   2      713.23      609.39     61.50 o 
  -6  18   2     2302.90     2210.92    113.07 o 
  -4  18   2     1418.19     1458.69     87.74 o 
  -2  18   2        4.09        4.02     34.56 o 
   0  18   2      181.82      200.67     50.24 o 
   2  18   2      859.35      950.67     94.62 o 
   4  18   2      557.85      494.71     74.34 o 
   6  18   2     1869.55     1736.89    133.36 o 
   8  18   2      288.58      359.99     68.48 o 
  10  18   2      333.98      279.79     64.88 o 
  -9  19   2       84.81        6.76     53.62 o 
  -7  19   2      161.82      199.15     62.18 o 
  -5  19   2       78.23       72.54     56.32 o 
  -3  19   2       82.49        7.66     51.36 o 
  -1  19   2       42.59       47.76     54.07 o 
   1  19   2       36.36       93.72     52.26 o 
   3  19   2        0.04       72.09     49.11 o 
   5  19   2        7.98        3.15     50.46 o 
 -28   0   3     1040.65     1228.46     92.18 o 
 -26   0   3     4434.65     5277.23    232.34 o 
 -24   0   3       72.17       57.57     32.59 o 
 -22   0   3        4.94      -23.93     23.93 o 
 -20   0   3     2863.04     2950.40    154.77 o 
 -18   0   3      623.30      676.43     37.79 o 
 -16   0   3        0.75        7.20     13.70 o 
 -14   0   3      437.35      467.01     31.28 o 
 -12   0   3     3199.94     2846.92     88.94 o 
 -10   0   3    12234.29    11136.18    271.21 o 
  -8   0   3     7087.85     7145.34    382.97 o 
  -6   0   3        1.31       19.82     20.73 o 
  -4   0   3       24.78       60.37     21.18 o 
  -2   0   3     5261.35     5293.57    285.65 o 
   0   0   3       56.94      132.91     27.93 o 
   2   0   3    10118.19     9822.56    422.39 o 
   4   0   3     6355.64     6311.03    228.19 o 
   6   0   3      129.89      113.61     19.36 o 
   8   0   3    39607.36    34335.12   1180.50 o 
  10   0   3     5843.34     5487.30    281.60 o 
  12   0   3     2200.58     2045.59     90.95 o 
  14   0   3     2156.45     2183.44     98.11 o 
  16   0   3       12.14      -11.06     22.53 o 
  18   0   3     1709.53     1811.75     91.73 o 
  20   0   3     3110.49     3203.89    198.24 o 
  22   0   3      309.79      368.55     63.53 o 
 -27   1   3       23.27       16.25     24.92 o 
 -25   1   3       96.59      103.95     26.38 o 
 -23   1   3      306.62      335.98     27.59 o 
 -21   1   3      484.93      500.88     29.42 o 
 -19   1   3      754.45      768.53     29.87 o 
 -17   1   3        9.74       12.93     10.36 o 
 -15   1   3     1203.96     1145.60     32.85 o 
 -13   1   3        5.77       12.24      7.04 o 
 -11   1   3       56.73       39.75      6.90 o 
  -9   1   3       82.45      105.29      6.37 o 
  -7   1   3     7076.47     7071.53    267.29 o 
  -5   1   3     3896.53     3708.42    147.34 o 
  -3   1   3       42.80       59.99     15.60 o 
  -1   1   3      532.82      607.72     37.59 o 
   1   1   3     2266.40     2268.18     48.83 o 
   3   1   3     3632.61     3369.24    101.30 o 
   5   1   3      770.01      708.32     32.99 o 
   7   1   3     1183.37     1160.81     41.35 o 
   9   1   3      332.29      352.95     20.14 o 
  11   1   3      301.81      286.45     24.84 o 
  13   1   3     3287.10     3278.97     94.22 o 
  15   1   3       19.12        3.50     15.87 o 
  17   1   3       14.06        5.83     17.66 o 
  19   1   3        0.92        3.82     28.50 o 
  21   1   3      498.24      480.67     48.88 o 
  23   1   3        6.77       64.02     33.13 o 
 -28   2   3      256.46      249.01     34.77 o 
 -26   2   3     1456.38     1736.12     74.49 o 
 -24   2   3      356.87      420.02     30.83 o 
 -22   2   3        0.44       12.57     16.15 o 
 -20   2   3     4908.74     5123.51    130.81 o 
 -18   2   3      338.45      365.11     22.76 o 
 -16   2   3      448.75      412.22     19.24 o 
 -14   2   3     4994.73     4890.08    106.06 o 
 -12   2   3      460.09      487.99     17.33 o 
 -10   2   3      365.22      322.88     12.27 o 
  -8   2   3    10880.18    10396.09    249.73 o 
  -6   2   3     2319.34     2178.52     75.29 o 
  -4   2   3     1679.95     1520.05     90.08 o 
  -2   2   3     9422.12     8892.07    329.09 o 
   0   2   3      431.54      536.24     15.73 o 
   2   2   3      738.91      704.93     26.19 o 
   4   2   3     1876.54     1724.72     46.95 o 
   6   2   3      680.71      660.93     28.67 o 
   8   2   3     7060.97     6730.08    156.17 o 
  10   2   3     1975.18     1880.37     94.46 o 
  12   2   3      243.64      264.27     25.58 o 
  14   2   3      516.04      512.23     29.90 o 
  16   2   3      852.25      810.60     40.01 o 
  18   2   3       20.36       10.51     19.59 o 
  20   2   3     1293.90     1401.01     80.09 o 
  22   2   3       19.96       17.73     30.19 o 
 -27   3   3       36.51       27.03     25.25 o 
 -25   3   3       23.20       37.92     20.59 o 
 -23   3   3     1543.42     1670.44     62.74 o 
 -21   3   3     1119.58     1229.99     54.02 o 
 -19   3   3        9.61       12.93     13.76 o 
 -17   3   3      364.11      387.35     22.90 o 
 -15   3   3      139.49      152.45     14.44 o 
 -13   3   3     1610.50     1515.74     41.50 o 
 -11   3   3     5282.56     4817.86    123.76 o 
  -9   3   3     1340.43     1190.07     31.52 o 
  -7   3   3      588.23      606.65     20.65 o 
  -5   3   3     2688.63     2452.28     60.16 o 
  -3   3   3    11514.64    10947.90    259.42 o 
  -1   3   3     3777.34     3816.24     81.11 o 
   1   3   3     1814.57     1694.22     39.81 o 
   3   3   3        0.43       -6.22      6.22 o 
   5   3   3     4114.03     3998.45     95.40 o 
   7   3   3        5.81       -9.46     11.31 o 
   9   3   3     5143.92     4790.42    147.75 o 
  11   3   3      696.62      652.79     35.29 o 
  13   3   3     1332.97     1339.65     56.79 o 
  15   3   3       99.31       87.56     19.35 o 
  17   3   3       98.06      105.55     21.97 o 
  19   3   3       63.66       70.00     30.86 o 
  21   3   3      309.28      286.89     42.21 o 
  23   3   3      168.31      230.31     40.62 o 
 -28   4   3      275.85      283.43     35.96 o 
 -26   4   3      129.68      172.30     25.96 o 
 -24   4   3      424.60      507.25     33.64 o 
 -22   4   3      148.76      149.12     25.50 o 
 -20   4   3     2688.05     2789.69     79.99 o 
 -18   4   3     1506.60     1549.78     49.70 o 
 -16   4   3      537.29      619.01     29.90 o 
 -14   4   3      183.66      226.14     17.57 o 
 -12   4   3     1354.94     1198.89     46.57 o 
 -10   4   3        0.99      -11.89     11.89 o 
  -8   4   3     1074.84     1065.18     33.70 o 
  -6   4   3     2089.53     2022.01     50.04 o 
  -4   4   3    12694.36    11923.74    220.96 o 
  -2   4   3     5905.50     5485.71    104.36 o 
   0   4   3     1298.46     1295.68     29.51 o 
   2   4   3    11408.21    11275.92    213.13 o 
   4   4   3     2422.80     2425.36     57.37 o 
   6   4   3    12737.16    12283.43    274.10 o 
   8   4   3      134.61      129.50     21.87 o 
  10   4   3     1223.76     1201.31     45.22 o 
  12   4   3      133.51      127.57     18.90 o 
  14   4   3     4098.33     3774.03    123.73 o 
  16   4   3     1764.91     1728.92     61.42 o 
  18   4   3        1.11       15.70     22.68 o 
  20   4   3      526.52      532.07     51.29 o 
  22   4   3      249.75      252.21     35.77 o 
  24   4   3      494.19      402.80     91.01 o 
 -27   5   3      228.04      267.24     29.79 o 
 -25   5   3      428.51      447.55     33.17 o 
 -23   5   3      577.10      626.94     39.76 o 
 -21   5   3      120.55      166.81     27.38 o 
 -19   5   3       47.19       38.37     14.85 o 
 -17   5   3       22.58       20.42     13.65 o 
 -15   5   3      722.87      811.57     34.30 o 
 -13   5   3        8.06       17.21     11.03 o 
 -11   5   3     3301.62     3060.68    180.67 o 
  -9   5   3     1456.51     1267.22     47.51 o 
  -7   5   3     7102.31     6644.80    151.88 o 
  -5   5   3      667.37      639.94     26.10 o 
  -3   5   3       91.71       78.73      9.57 o 
  -1   5   3     1025.97     1009.55     25.14 o 
   1   5   3    11172.43    11303.02    213.65 o 
   3   5   3       89.14       86.81     14.89 o 
   5   5   3     2117.10     1944.24     49.08 o 
   7   5   3     3010.02     2990.98     76.39 o 
   9   5   3     2677.04     2578.09     69.25 o 
  11   5   3     4522.86     4309.11    119.88 o 
  13   5   3        5.95      -14.17     14.17 o 
  15   5   3      355.85      340.78     28.69 o 
  17   5   3      357.71      353.34     27.92 o 
  19   5   3     1011.87     1012.15     58.18 o 
  21   5   3       61.86       10.01     26.00 o 
  23   5   3       59.36       51.78     37.14 o 
 -26   6   3      259.22      305.49     30.55 o 
 -24   6   3       35.83        8.56     18.54 o 
 -22   6   3        4.15      -11.86     16.47 o 
 -20   6   3      197.25      225.17     24.21 o 
 -18   6   3      666.79      725.12     40.06 o 
 -16   6   3      271.66      276.06     22.05 o 
 -14   6   3     1382.85     1353.35     47.05 o 
 -12   6   3      703.69      696.72     41.18 o 
 -10   6   3      598.65      556.47     34.69 o 
  -8   6   3     4383.28     4123.96    125.50 o 
  -6   6   3     2068.01     2005.81     65.05 o 
  -4   6   3       95.12      120.31     12.13 o 
  -2   6   3     5734.22     5555.67    118.39 o 
   0   6   3     1007.17      953.80     25.56 o 
   2   6   3      702.27      650.04     22.90 o 
   4   6   3     2305.65     2144.70     53.44 o 
   6   6   3        5.88       -3.34      9.50 o 
   8   6   3      181.89      196.02     16.95 o 
  10   6   3      613.54      613.18     28.36 o 
  12   6   3        6.52       26.02     16.36 o 
  14   6   3       57.79       54.38     18.91 o 
  16   6   3        3.57       20.38     19.06 o 
  18   6   3      108.97      165.62     30.10 o 
  20   6   3      380.50      391.93     39.84 o 
  22   6   3       46.53       41.32     29.00 o 
 -27   7   3       75.35       30.76     35.44 o 
 -25   7   3     1471.31     1469.83    101.93 o 
 -23   7   3        1.48      -19.00     25.76 o 
 -21   7   3        2.19      -13.99     15.80 o 
 -19   7   3     2130.23     2133.47     72.18 o 
 -17   7   3       16.32        6.82     14.41 o 
 -15   7   3      830.02      793.65     39.49 o 
 -13   7   3     2336.63     2214.20     92.21 o 
 -11   7   3     2746.26     2645.03    104.47 o 
  -9   7   3        0.77        1.96     16.53 o 
  -7   7   3    18230.97    16689.43    423.50 o 
  -5   7   3       59.31       55.78     11.86 o 
  -3   7   3     1908.85     1804.76     50.32 o 
  -1   7   3     2447.15     2358.36     56.47 o 
   1   7   3     4828.81     4723.44    104.15 o 
   3   7   3      467.20      432.84     19.53 o 
   5   7   3       30.28       20.78     10.89 o 
   7   7   3      322.22      333.34     20.41 o 
   9   7   3      278.18      305.38     21.15 o 
  11   7   3     3172.41     2972.78     82.18 o 
  13   7   3      140.41       98.23     27.64 o 
  15   7   3      547.50      524.44     37.65 o 
  17   7   3        0.24      -21.31     21.31 o 
  19   7   3       70.60       40.39     25.94 o 
  21   7   3       69.79       29.72     26.96 o 
  23   7   3       19.82      -18.92     54.52 o 
 -26   8   3      862.45      908.47     85.15 o 
 -24   8   3      866.52      953.47     60.56 o 
 -22   8   3      228.69      256.20     29.02 o 
 -20   8   3      105.05      112.56     21.89 o 
 -18   8   3      143.60      148.40     22.66 o 
 -16   8   3       53.13       52.21     18.28 o 
 -14   8   3       39.09       26.86     16.02 o 
 -12   8   3     1441.49     1400.61     77.50 o 
 -10   8   3     7468.66     7072.67    249.75 o 
  -8   8   3      647.04      698.91     32.87 o 
  -6   8   3      121.70      117.74     25.36 o 
  -4   8   3      258.15      226.64     18.83 o 
  -2   8   3     1963.59     1907.57     72.37 o 
   0   8   3     1239.09     1154.36     38.67 o 
   2   8   3      607.12      706.83     29.20 o 
   4   8   3     5064.19     4874.74    108.75 o 
   6   8   3     3317.19     3236.89     82.77 o 
   8   8   3     5406.73     5280.34    132.81 o 
  10   8   3     2017.40     1981.15     59.04 o 
  12   8   3        3.48       -4.23     13.91 o 
  14   8   3      280.01      268.91     27.53 o 
  16   8   3      497.84      445.60     40.89 o 
  18   8   3      244.71      277.50     35.90 o 
  20   8   3      574.44      616.34     61.92 o 
  22   8   3      155.23       30.64     50.91 o 
 -25   9   3      638.35      615.40    119.62 o 
 -23   9   3      484.85      497.23     82.15 o 
 -21   9   3     1316.04     1219.36     60.52 o 
 -19   9   3      128.68      122.59     23.77 o 
 -17   9   3      129.54      100.62     21.95 o 
 -15   9   3      462.41      484.45     33.32 o 
 -13   9   3     2495.40     2323.22     99.87 o 
 -11   9   3       65.53       85.34     22.83 o 
  -9   9   3       86.22       92.28     20.26 o 
  -7   9   3      439.93      451.91     27.35 o 
  -5   9   3     2918.21     2970.56     78.49 o 
  -3   9   3       97.99       64.55     15.02 o 
  -1   9   3     2376.36     2409.83     72.26 o 
   1   9   3      202.74      172.84     20.93 o 
   3   9   3     8659.43     8399.32    214.96 o 
   5   9   3     2305.37     2382.72     73.77 o 
   7   9   3     4013.35     3912.96    110.58 o 
   9   9   3       95.66       68.91     18.66 o 
  11   9   3      613.20      632.88     35.81 o 
  13   9   3     6082.51     5857.87    161.41 o 
  15   9   3      280.29      266.60     33.27 o 
  17   9   3      597.48      534.99     54.82 o 
  19   9   3       46.81       23.41     27.01 o 
  21   9   3     1281.37     1572.44    155.89 o 
 -24  10   3      214.09      151.50     42.30 o 
 -22  10   3      503.59      422.07     39.24 o 
 -20  10   3      280.30      306.34     33.47 o 
 -18  10   3      286.55      300.86     30.36 o 
 -16  10   3      971.71      867.62     46.81 o 
 -14  10   3     1990.60     1871.64    100.58 o 
 -12  10   3        1.09        6.08     20.38 o 
 -10  10   3       20.38       26.95     21.87 o 
  -8  10   3      523.18      531.90     30.84 o 
  -6  10   3      319.64      246.57     20.20 o 
  -4  10   3      803.36      794.25     33.02 o 
  -2  10   3     5180.10     5184.73    127.94 o 
   0  10   3      595.61      643.45     32.74 o 
   2  10   3        6.17       16.77     14.80 o 
   4  10   3     1550.20     1537.47     54.41 o 
   6  10   3     1968.60     1826.53     62.04 o 
   8  10   3       45.72       47.48     17.17 o 
  10  10   3      684.51      659.51     36.61 o 
  12  10   3     1547.38     1415.85     56.74 o 
  14  10   3      241.93      207.42     31.06 o 
  16  10   3      227.73      219.28     41.25 o 
  18  10   3      926.52     1010.05     75.47 o 
  20  10   3       20.39        3.62     26.98 o 
 -23  11   3      918.06      950.54    150.49 o 
 -21  11   3     1664.54     1742.94     77.20 o 
 -19  11   3      921.82      866.37     86.96 o 
 -17  11   3       92.28      103.33     24.31 o 
 -15  11   3      400.37      331.29     42.77 o 
 -13  11   3     1928.45     1813.56     88.09 o 
 -11  11   3     1265.53     1248.45     83.58 o 
  -9  11   3      976.69      954.09     59.17 o 
  -7  11   3      593.26      571.45     32.25 o 
  -5  11   3      700.75      757.85     36.02 o 
  -3  11   3     1492.50     1478.31     52.66 o 
  -1  11   3     1488.79     1518.36     54.62 o 
   1  11   3       12.52       26.62     19.83 o 
   3  11   3     1076.81     1140.35     55.67 o 
   5  11   3     2427.96     2374.77     76.30 o 
   7  11   3      967.72      907.18     42.58 o 
   9  11   3      304.21      276.82     26.84 o 
  11  11   3       52.82       38.72     20.00 o 
  13  11   3     2806.84     2600.57    168.00 o 
  15  11   3        0.00       -1.57     23.33 o 
  17  11   3       91.02      104.95     36.07 o 
  19  11   3       93.88       79.17     30.55 o 
 -22  12   3      151.76      157.74     42.46 o 
 -20  12   3       92.14       20.00     27.86 o 
 -18  12   3     3134.87     2963.91    131.38 o 
 -16  12   3      311.91      282.43     31.32 o 
 -14  12   3       99.71       68.52     22.42 o 
 -12  12   3      346.28      218.87     45.28 o 
 -10  12   3      133.92      143.89     31.60 o 
  -8  12   3      432.39      418.11     34.65 o 
  -6  12   3     2922.38     2925.37     88.66 o 
  -4  12   3     4092.23     4150.19    117.38 o 
  -2  12   3     1390.19     1377.22     52.20 o 
   0  12   3     3519.69     3607.46    104.74 o 
   2  12   3     3703.17     3526.88    103.44 o 
   4  12   3      779.59      791.36     42.13 o 
   6  12   3       34.47       29.52     17.95 o 
   8  12   3      823.61      747.98     40.35 o 
  10  12   3      565.22      491.28     34.55 o 
  12  12   3      886.10      853.38     52.46 o 
  14  12   3     1988.20     1902.57    190.17 o 
  16  12   3      851.90      818.36     68.04 o 
  18  12   3      344.62      257.91     47.13 o 
 -21  13   3       18.12       27.78     35.84 o 
 -19  13   3      216.71      180.61     41.85 o 
 -17  13   3      125.96      107.27     26.38 o 
 -15  13   3     2110.71     1868.09     77.46 o 
 -13  13   3      104.07       94.78     24.23 o 
 -11  13   3      565.28      603.47     51.90 o 
  -9  13   3       31.99       39.95     23.41 o 
  -7  13   3     1262.10     1366.74     54.31 o 
  -5  13   3       84.73       93.34     21.79 o 
  -3  13   3      808.47      840.58     53.74 o 
  -1  13   3        0.01      -16.56     16.56 o 
   1  13   3     6559.55     6474.51    174.21 o 
   3  13   3       58.95       70.78     20.55 o 
   5  13   3      907.81      898.17     63.99 o 
   7  13   3     3053.85     3005.93    172.29 o 
   9  13   3     2168.28     1997.13    110.72 o 
  11  13   3     1971.80     1754.82     77.89 o 
  13  13   3      361.62      371.19     38.99 o 
  15  13   3       36.91       24.48     31.43 o 
  17  13   3       30.13       29.74     35.04 o 
 -20  14   3      284.88      170.86     44.55 o 
 -18  14   3        3.77      -22.99     31.46 o 
 -16  14   3       37.79       25.50     24.35 o 
 -14  14   3      314.20      286.21     56.84 o 
 -12  14   3     1044.67     1077.56     73.42 o 
 -10  14   3        3.32        8.47     23.10 o 
  -8  14   3       23.46       16.21     44.50 o 
  -6  14   3     2841.56     2890.12     98.52 o 
  -4  14   3      133.00      133.23     23.35 o 
  -2  14   3        1.79      -17.43     17.43 o 
   0  14   3      181.87      186.08     32.78 o 
   2  14   3      355.47      378.98     32.32 o 
   4  14   3      104.74       93.04     23.54 o 
   6  14   3     2433.62     2416.01    109.46 o 
   8  14   3      147.96      165.95     35.29 o 
  10  14   3       80.67       85.03     26.60 o 
  12  14   3      140.71      168.11     39.44 o 
  14  14   3      227.70      343.71     48.10 o 
  16  14   3        9.89       49.11     49.11 o 
 -19  15   3      558.05      465.87     84.25 o 
 -17  15   3       22.93        9.01     33.45 o 
 -15  15   3      348.33      320.09    125.48 o 
 -13  15   3      345.92      297.53     50.99 o 
 -11  15   3      196.54      228.83     35.68 o 
  -9  15   3      204.03      276.46     35.20 o 
  -7  15   3     2343.11     2277.23     90.77 o 
  -5  15   3       38.61       -1.43     33.22 o 
  -3  15   3      236.06      265.68     34.39 o 
  -1  15   3      107.44       65.87     27.25 o 
   1  15   3     1650.15     1638.28     88.48 o 
   3  15   3      840.80      817.39     84.51 o 
   5  15   3       12.76        4.57     23.04 o 
   7  15   3      134.72      103.19     33.87 o 
   9  15   3        9.35       -4.39     29.61 o 
  11  15   3      138.51      118.95     54.07 o 
  13  15   3       38.20       55.87     50.01 o 
 -18  16   3        3.61      -43.25     50.01 o 
 -16  16   3      224.58      195.50     38.10 o 
 -14  16   3      348.18      272.33     39.68 o 
 -12  16   3     2329.33     2232.71     93.65 o 
 -10  16   3      439.13      418.05     43.35 o 
  -8  16   3      570.61      605.78     69.19 o 
  -6  16   3     2885.23     3138.25    115.31 o 
  -4  16   3      889.84      930.75     61.46 o 
  -2  16   3     4424.24     4682.14    206.02 o 
   0  16   3       25.18       18.18     27.58 o 
   2  16   3        8.58       -4.92     25.14 o 
   4  16   3       86.19      167.12     38.68 o 
   6  16   3     2679.17     2375.87    275.96 o 
   8  16   3      360.84      307.49     44.52 o 
  10  16   3      230.95      210.41     61.28 o 
  12  16   3       26.55       64.43     53.62 o 
 -15  17   3      872.84      787.12    103.18 o 
 -13  17   3      416.95      350.76     53.52 o 
 -11  17   3      202.64      149.62     34.59 o 
  -9  17   3       14.80       23.17     28.98 o 
  -7  17   3      742.90      806.69     55.16 o 
  -5  17   3     1200.94     1176.57     65.75 o 
  -3  17   3       10.59       56.37     28.96 o 
  -1  17   3      392.41      405.30     41.98 o 
   1  17   3      512.84      444.53     91.46 o 
   3  17   3      756.99      677.76    145.30 o 
   5  17   3      903.09      865.13     66.42 o 
   7  17   3      119.06      105.77     36.02 o 
   9  17   3        9.19      -40.55     49.56 o 
 -12  18   3       95.12       67.21     39.97 o 
 -10  18   3      410.79      375.56     55.37 o 
  -8  18   3      380.89      407.82     54.94 o 
  -6  18   3      785.73      705.72     64.83 o 
  -4  18   3        2.15       -9.96     67.13 o 
  -2  18   3      181.21      183.36     45.51 o 
   0  18   3     1099.52     1141.42     95.74 o 
   2  18   3       99.46       19.98     36.94 o 
   4  18   3        0.28       20.15     31.64 o 
   6  18   3      869.71      682.14     88.76 o 
  -9  19   3       58.40       82.00     59.02 o 
  -7  19   3       89.39      -36.37     75.02 o 
  -5  19   3        3.97      -34.47     37.38 o 
  -3  19   3        7.09       83.04     38.98 o 
  -1  19   3      259.94      291.80    107.68 o 
   1  19   3      537.92      485.89     61.50 o 
  -4  20   3      682.61      504.17     91.46 o 
 -26   0   4      220.45      258.24     44.33 o 
 -24   0   4      273.65      294.22     42.63 o 
 -22   0   4      874.74      946.63     56.50 o 
 -20   0   4     6220.00     6627.69    207.52 o 
 -18   0   4     3906.08     4150.24    134.23 o 
 -16   0   4       29.69       29.14     12.68 o 
 -14   0   4      700.74      729.07     31.39 o 
 -12   0   4      831.02      746.60     34.89 o 
 -10   0   4     3082.80     3183.62    156.34 o 
  -8   0   4     2183.92     2301.43    150.03 o 
  -6   0   4        5.03       28.84     26.58 o 
  -4   0   4     4813.02     4723.16    265.83 o 
  -2   0   4    21955.26    19857.29   1019.15 o 
   0   0   4    11237.59    10603.17    298.09 o 
   2   0   4       18.78       -7.16     18.92 o 
   4   0   4     2123.81     1730.70     76.84 o 
   6   0   4      289.38      245.74     28.35 o 
   8   0   4      157.76      144.03     25.59 o 
  10   0   4     2501.07     2307.24    105.71 o 
  12   0   4      307.31      371.41     32.70 o 
  14   0   4      304.62      358.18     35.02 o 
  16   0   4     4302.81     4665.72    169.01 o 
  18   0   4       40.87       19.27     25.90 o 
  20   0   4       80.81       35.53     35.98 o 
  22   0   4      318.87      357.16     54.13 o 
 -27   1   4       14.65        7.44     23.22 o 
 -25   1   4      358.97      430.58     35.64 o 
 -23   1   4      473.76      575.49     33.70 o 
 -21   1   4       11.45       20.25     12.86 o 
 -19   1   4      350.00      397.50     34.99 o 
 -17   1   4       25.93       17.35     10.58 o 
 -15   1   4     2696.29     2792.20     64.30 o 
 -13   1   4      113.66      143.57     11.84 o 
 -11   1   4      308.07      295.45     13.87 o 
  -9   1   4      607.86      585.49     45.24 o 
  -7   1   4     4049.13     4143.31    201.85 o 
  -5   1   4     8470.02     8036.16    305.37 o 
  -3   1   4      438.49      395.27     42.58 o 
  -1   1   4     1576.91     1579.22     46.48 o 
   1   1   4       59.00       49.69      7.52 o 
   3   1   4      126.33      101.75     13.15 o 
   5   1   4     1810.89     1579.09     51.84 o 
   7   1   4      480.93      493.18     27.52 o 
   9   1   4      458.11      512.53     29.73 o 
  11   1   4      284.78      319.74     25.94 o 
  13   1   4      291.73      309.04     22.67 o 
  15   1   4       37.30       47.89     16.86 o 
  17   1   4      112.48       96.42     20.19 o 
  19   1   4      467.79      524.18     32.78 o 
  21   1   4       29.23       22.06     25.15 o 
 -26   2   4      238.58      356.52     34.22 o 
 -24   2   4      349.91      419.90     29.21 o 
 -22   2   4      177.45      186.84     20.79 o 
 -20   2   4     1210.01     1358.23     52.65 o 
 -18   2   4      456.90      477.42     23.82 o 
 -16   2   4        0.14        4.20      8.83 o 
 -14   2   4      364.67      384.58     17.19 o 
 -12   2   4      119.09      147.48     12.89 o 
 -10   2   4     1545.44     1533.69     43.10 o 
  -8   2   4     7470.81     7016.55    270.64 o 
  -6   2   4     2807.30     2809.09    121.79 o 
  -4   2   4      131.88      115.23     22.14 o 
  -2   2   4     8790.57     8372.39    236.44 o 
   0   2   4       47.97       59.06      7.59 o 
   2   2   4      272.32      304.99     18.56 o 
   4   2   4     8541.33     8082.21    206.94 o 
   6   2   4     2120.88     1992.85     62.88 o 
   8   2   4      441.94      448.36     26.97 o 
  10   2   4     6148.19     5982.68    163.10 o 
  12   2   4      256.10      305.87     34.10 o 
  14   2   4       35.81       18.91     14.84 o 
  16   2   4     2262.67     2462.34     69.48 o 
  18   2   4      121.19      176.33     23.12 o 
  20   2   4      138.96      109.61     33.04 o 
  22   2   4      271.78      261.53     59.47 o 
 -27   3   4       14.48        8.93     33.62 o 
 -25   3   4      627.93      743.46     40.92 o 
 -23   3   4      349.37      418.84     28.68 o 
 -21   3   4        5.97       12.76     14.94 o 
 -19   3   4      275.05      285.20     30.50 o 
 -17   3   4       22.08       35.64     12.17 o 
 -15   3   4     1031.21     1044.67     32.86 o 
 -13   3   4      623.03      572.45     25.82 o 
 -11   3   4       17.61       16.43      6.87 o 
  -9   3   4      857.87      797.11     30.82 o 
  -7   3   4     7792.90     7507.98    189.85 o 
  -5   3   4     2875.09     2894.88     98.39 o 
  -3   3   4      717.23      674.09     34.09 o 
  -1   3   4     1442.35     1396.31     56.05 o 
   1   3   4      378.91      412.30     18.75 o 
   3   3   4      520.53      532.79     25.34 o 
   5   3   4       21.97       12.01     11.17 o 
   7   3   4       30.29       30.72     15.41 o 
   9   3   4      204.83      195.27     20.69 o 
  11   3   4     5167.37     4978.40    124.64 o 
  13   3   4       16.15       14.82     16.54 o 
  15   3   4      406.40      470.74     28.43 o 
  17   3   4      174.33      206.20     27.10 o 
  19   3   4      213.08      255.26     28.83 o 
  21   3   4       64.71       72.83     27.72 o 
 -26   4   4     1334.76     1592.45     58.21 o 
 -24   4   4      171.20      204.95     23.17 o 
 -22   4   4      943.62     1028.23     42.14 o 
 -20   4   4      128.15      133.82     18.30 o 
 -18   4   4        5.32        1.33     13.24 o 
 -16   4   4      978.43     1032.90     38.93 o 
 -14   4   4     2905.43     2759.95     87.66 o 
 -12   4   4     6606.13     6242.50    216.77 o 
 -10   4   4      161.20      153.83     15.54 o 
  -8   4   4    10218.59     9796.65    249.53 o 
  -6   4   4      301.14      317.07     21.53 o 
  -4   4   4     7197.57     6791.17    179.68 o 
  -2   4   4        0.09       -5.94      5.94 o 
   0   4   4     1331.55     1216.38     34.70 o 
   2   4   4     2242.68     2084.46     74.64 o 
   4   4   4     3256.30     3139.36     89.42 o 
   6   4   4     1176.14     1108.53     42.16 o 
   8   4   4     4127.03     3717.29    106.98 o 
  10   4   4      784.38      811.81     36.82 o 
  12   4   4      763.70      824.66     36.95 o 
  14   4   4      238.87      307.16     29.72 o 
  16   4   4        0.42        4.16     15.91 o 
  18   4   4        0.26       -8.32     17.21 o 
  20   4   4     1076.95     1145.12     58.97 o 
  22   4   4      510.67      454.44     78.40 o 
 -27   5   4       82.86       93.80     24.56 o 
 -25   5   4       93.90      104.90     23.02 o 
 -23   5   4      192.02      165.66     23.23 o 
 -21   5   4     1834.42     1844.39     64.66 o 
 -19   5   4      292.42      310.58     35.51 o 
 -17   5   4     3496.32     3441.56     97.88 o 
 -15   5   4      259.47      286.62     22.29 o 
 -13   5   4     1094.45      952.77     48.77 o 
 -11   5   4     1013.43     1017.12     37.98 o 
  -9   5   4     5351.40     5146.04    157.05 o 
  -7   5   4      403.02      432.66     20.53 o 
  -5   5   4      225.99      212.33     12.37 o 
  -3   5   4    10450.47    10337.66    212.53 o 
  -1   5   4      191.92      212.49     12.46 o 
   1   5   4     3988.71     3810.58     94.66 o 
   3   5   4     2211.29     2056.38     63.29 o 
   5   5   4      762.42      727.80     33.01 o 
   7   5   4      293.91      318.87     38.43 o 
   9   5   4      562.59      594.06     32.64 o 
  11   5   4        0.24      -12.53     14.19 o 
  13   5   4      926.63      971.04     41.94 o 
  15   5   4      220.82      247.06     25.62 o 
  17   5   4      682.60      633.92     34.34 o 
  19   5   4       84.35       93.72     27.20 o 
  21   5   4       75.21       89.09     34.88 o 
 -26   6   4       13.35       18.17     21.08 o 
 -24   6   4        0.10       -4.46     18.81 o 
 -22   6   4       16.76       35.58     18.29 o 
 -20   6   4      886.95      944.28     43.05 o 
 -18   6   4       37.81       36.23     15.08 o 
 -16   6   4       14.00        3.43     13.88 o 
 -14   6   4      681.64      653.32     50.24 o 
 -12   6   4        1.15       13.74     15.65 o 
 -10   6   4       77.01       61.89     13.55 o 
  -8   6   4     1826.07     1713.65     54.40 o 
  -6   6   4      181.49      189.58     16.27 o 
  -4   6   4       12.37       26.65      9.92 o 
  -2   6   4     2251.47     2247.18     60.73 o 
   0   6   4       40.59       52.95     11.59 o 
   2   6   4      206.93      242.50     19.02 o 
   4   6   4      913.35      898.77     37.16 o 
   6   6   4     1036.70     1011.15     41.04 o 
   8   6   4      107.28      118.13     18.12 o 
  10   6   4     1418.96     1487.48     77.11 o 
  12   6   4      101.30       87.36     18.64 o 
  14   6   4      325.54      387.88     28.92 o 
  16   6   4     1170.81     1316.33     57.92 o 
  18   6   4      221.61      285.75     33.42 o 
  20   6   4       28.94       40.81     27.64 o 
 -25   7   4       13.16       21.04     20.09 o 
 -23   7   4      117.68      104.56     31.67 o 
 -21   7   4      998.18     1000.94     68.87 o 
 -19   7   4       14.78       20.68     18.25 o 
 -17   7   4      490.75      494.77     32.82 o 
 -15   7   4       31.28        3.42     18.86 o 
 -13   7   4      664.60      697.23     65.33 o 
 -11   7   4      449.63      457.10     27.21 o 
  -9   7   4     3521.48     3172.97     92.21 o 
  -7   7   4      148.34      142.27     22.89 o 
  -5   7   4     2717.05     2717.44     80.36 o 
  -3   7   4     8224.00     7836.19    184.44 o 
  -1   7   4     3302.73     3450.17     88.39 o 
   1   7   4       41.29       43.58     11.65 o 
   3   7   4       76.17       82.38     13.69 o 
   5   7   4     2475.51     2460.23     68.91 o 
   7   7   4     1489.52     1499.57     53.99 o 
   9   7   4     1455.81     1413.59     48.14 o 
  11   7   4     1906.48     1990.77     62.46 o 
  13   7   4     1474.35     1575.92     68.34 o 
  15   7   4      602.01      674.16     41.08 o 
  17   7   4      629.82      714.09     51.64 o 
  19   7   4       32.92       27.44     27.20 o 
 -24   8   4        0.98      -19.05     19.05 o 
 -22   8   4        7.48       14.41     19.96 o 
 -20   8   4     2518.09     2386.15     88.33 o 
 -18   8   4      884.75      999.00     49.21 o 
 -16   8   4        0.08       -0.02     15.18 o 
 -14   8   4     1106.54     1032.50     57.50 o 
 -12   8   4      638.37      623.00     36.92 o 
 -10   8   4     3959.65     3802.31    110.10 o 
  -8   8   4       13.49        2.51     13.03 o 
  -6   8   4     2696.83     2585.18     79.17 o 
  -4   8   4     2418.48     2234.64     70.57 o 
  -2   8   4     4218.98     4194.30    118.58 o 
   0   8   4     8734.77     8507.83    225.57 o 
   2   8   4      425.65      427.93     27.95 o 
   4   8   4      302.43      304.61     24.90 o 
   6   8   4      338.02      358.94     30.37 o 
   8   8   4       70.57       44.33     17.43 o 
  10   8   4        8.20       -3.40     16.93 o 
  12   8   4      433.83      447.04     33.86 o 
  14   8   4     1676.62     1585.59     63.36 o 
  16   8   4     1006.86      978.38     51.34 o 
  18   8   4        4.06      -30.65     30.65 o 
  20   8   4        3.44       48.66     52.71 o 
 -25   9   4      229.27      186.53     51.36 o 
 -23   9   4      712.78      618.06     52.97 o 
 -21   9   4      902.78      919.82     93.08 o 
 -19   9   4       26.02        6.03     18.28 o 
 -17   9   4      144.21      127.11     22.07 o 
 -15   9   4     5643.22     5165.38    158.63 o 
 -13   9   4      332.39      319.25     30.44 o 
 -11   9   4      137.76      149.71     23.72 o 
  -9   9   4      102.10      121.77     18.58 o 
  -7   9   4     4309.43     4211.46    120.54 o 
  -5   9   4     2280.33     2237.51     72.23 o 
  -3   9   4     1922.97     1835.28     67.37 o 
  -1   9   4       41.47       20.58     15.23 o 
   1   9   4      695.19      670.56     56.38 o 
   3   9   4     3128.04     3048.49     94.66 o 
   5   9   4      225.58      208.93     26.03 o 
   7   9   4        3.96       18.06     15.91 o 
   9   9   4      317.64      310.58     28.22 o 
  11   9   4     2167.23     2022.12     71.80 o 
  13   9   4        0.09       24.21     19.72 o 
  15   9   4      476.03      483.53     37.03 o 
  17   9   4       64.14       39.34     27.68 o 
  19   9   4      782.67      896.70     76.59 o 
 -24  10   4      133.69       89.46     29.20 o 
 -22  10   4      572.11      610.06     44.69 o 
 -20  10   4        1.41       -8.22     18.89 o 
 -18  10   4        0.38      -16.15     16.15 o 
 -16  10   4      154.89      141.94     23.64 o 
 -14  10   4      328.86      356.34     38.54 o 
 -12  10   4      289.36      311.88     31.30 o 
 -10  10   4     1440.71     1408.31     55.06 o 
  -8  10   4      470.65      512.71     33.75 o 
  -6  10   4      209.60      228.37     24.78 o 
  -4  10   4      530.62      553.83     35.83 o 
  -2  10   4      257.83      264.31     36.22 o 
   0  10   4        4.09       12.84     15.30 o 
   2  10   4     2122.31     2140.16     81.81 o 
   4  10   4     1235.19     1108.94     55.34 o 
   6  10   4      319.28      298.88     26.98 o 
   8  10   4      558.81      510.06     34.53 o 
  10  10   4      548.19      523.51     46.30 o 
  12  10   4        9.79      -17.91     17.91 o 
  14  10   4      238.64      234.47     29.70 o 
  16  10   4       44.08      106.36     28.97 o 
  18  10   4        3.10      -12.16     43.25 o 
 -23  11   4      581.77      499.77     44.46 o 
 -21  11   4      160.18      133.88     27.49 o 
 -19  11   4       17.07       12.96     20.44 o 
 -17  11   4       21.10       -2.74     19.34 o 
 -15  11   4      607.73      644.11     41.34 o 
 -13  11   4      190.72      188.10     29.30 o 
 -11  11   4      192.80      170.00     30.30 o 
  -9  11   4      112.10       78.79     19.77 o 
  -7  11   4     4884.85     4914.51    141.33 o 
  -5  11   4       12.73      -15.20     15.97 o 
  -3  11   4       56.89       27.83     17.63 o 
  -1  11   4     3651.25     3504.53    119.70 o 
   1  11   4     1011.47      924.72     50.18 o 
   3  11   4     2429.27     2275.23     87.87 o 
   5  11   4      645.42      650.11     37.18 o 
   7  11   4      175.00      163.01     23.97 o 
   9  11   4      626.65      570.95     37.21 o 
  11  11   4     3433.80     3359.05    105.68 o 
  13  11   4       34.86       37.43     22.27 o 
  15  11   4     1019.56     1134.66     71.75 o 
  17  11   4      122.86      191.49     64.88 o 
 -22  12   4      135.06       70.52     28.43 o 
 -20  12   4      513.01      425.32     39.09 o 
 -18  12   4        4.43      -12.92     20.27 o 
 -16  12   4       67.76       43.10     21.67 o 
 -14  12   4      609.80      524.24     49.32 o 
 -12  12   4     3552.55     3441.08    144.45 o 
 -10  12   4     1346.76     1290.11     73.71 o 
  -8  12   4      293.27      248.79     30.20 o 
  -6  12   4     2207.64     2219.76     86.38 o 
  -4  12   4      293.36      287.30     31.68 o 
  -2  12   4     1324.34     1313.37     61.57 o 
   0  12   4      469.12      443.24     36.20 o 
   2  12   4        6.73       -0.61     19.47 o 
   4  12   4      246.38      208.79     25.93 o 
   6  12   4     3769.38     3661.46    115.37 o 
   8  12   4     1346.36     1179.39     54.15 o 
  10  12   4       19.95       24.49     20.62 o 
  12  12   4       63.19       54.09     23.13 o 
  14  12   4       10.67       24.14     25.79 o 
  16  12   4      530.24      631.23     95.07 o 
 -21  13   4      534.69      418.85     48.78 o 
 -19  13   4       61.95       75.33     25.41 o 
 -17  13   4     2130.49     2166.48    109.24 o 
 -15  13   4       53.77       35.71     31.94 o 
 -13  13   4      733.16      690.65     56.98 o 
 -11  13   4      827.94      806.70     61.43 o 
  -9  13   4     1254.93     1277.86     75.06 o 
  -7  13   4        1.74       15.73     21.68 o 
  -5  13   4       41.16       48.13     25.61 o 
  -3  13   4     2420.01     2210.48     87.81 o 
  -1  13   4     1699.16     1665.94     97.55 o 
   1  13   4     1766.55     1807.52     77.62 o 
   3  13   4      334.36      321.60     33.88 o 
   5  13   4     2135.57     2042.93     73.72 o 
   7  13   4        4.73        7.29     19.90 o 
   9  13   4      703.27      617.01     46.46 o 
  11  13   4        7.60        9.49     33.88 o 
  13  13   4       97.89       97.87     30.04 o 
  15  13   4      131.14      159.50     60.37 o 
 -18  14   4      132.43      122.47     28.96 o 
 -16  14   4     1238.50      944.96     71.43 o 
 -14  14   4      107.19      100.29     25.51 o 
 -12  14   4       16.11        6.16     48.43 o 
 -10  14   4     1244.37     1294.90     79.92 o 
  -8  14   4      776.62      677.32     48.74 o 
  -6  14   4       41.93       12.79     24.01 o 
  -4  14   4     1676.16     1620.88     73.33 o 
  -2  14   4        1.77      -18.46     25.17 o 
   0  14   4        7.24      -13.33     21.20 o 
   2  14   4      700.35      662.03     55.15 o 
   4  14   4       25.44        9.21     20.29 o 
   6  14   4       16.54      -11.16     36.55 o 
   8  14   4      263.58      245.38     31.04 o 
  10  14   4       25.54       38.61     26.44 o 
  12  14   4      629.09      640.85     50.60 o 
  14  14   4      282.34      252.76     69.84 o 
 -17  15   4       56.64       38.25     35.68 o 
 -15  15   4       88.74       93.69     27.32 o 
 -13  15   4      306.76      405.55     50.34 o 
 -11  15   4        1.44      -11.61     27.97 o 
  -9  15   4      496.45      454.38     87.18 o 
  -7  15   4       11.74      -28.59     28.59 o 
  -5  15   4      682.03      633.69     57.89 o 
  -3  15   4      515.15      488.77     52.39 o 
  -1  15   4     1354.51     1323.09     82.42 o 
   1  15   4        3.77      -19.96     21.11 o 
   3  15   4       72.92       74.89     30.63 o 
   5  15   4     1480.04     1231.26     65.22 o 
   7  15   4       17.74       24.06     24.31 o 
   9  15   4       16.41       25.38     30.98 o 
  11  15   4      423.62      252.79     45.62 o 
 -16  16   4      467.78      426.35     60.82 o 
 -14  16   4      108.20      123.11     40.60 o 
 -12  16   4      388.13      341.71     49.05 o 
 -10  16   4      108.55       88.30     36.85 o 
  -8  16   4     1821.32     1801.37     99.72 o 
  -6  16   4      832.17     1040.21     76.41 o 
  -4  16   4     2570.78     2599.09    124.94 o 
  -2  16   4       88.51      148.34     40.78 o 
   0  16   4     1710.40     1753.37    176.88 o 
   2  16   4      388.92      390.78     56.46 o 
   4  16   4      698.13      589.67     47.76 o 
   6  16   4      539.32      507.12     53.10 o 
   8  16   4      458.51      363.39     48.49 o 
  10  16   4      348.07      252.76     60.82 o 
 -13  17   4      247.63      214.04     47.79 o 
 -11  17   4        3.74        4.18     33.47 o 
  -9  17   4       24.63      -32.17     32.17 o 
  -7  17   4      475.77      437.97     55.51 o 
  -5  17   4      864.17      844.32     71.80 o 
  -3  17   4        0.79        5.26     33.20 o 
  -1  17   4      798.29      776.75     86.87 o 
   1  17   4      171.94      173.29     35.83 o 
   3  17   4      811.23      736.37    130.89 o 
   5  17   4      431.65      426.93     52.22 o 
   7  17   4       49.66        9.91     42.80 o 
   9  17   4      143.39       72.54     51.36 o 
 -10  18   4     1495.04     1308.93     91.16 o 
  -8  18   4       51.27       48.78     38.68 o 
  -6  18   4       43.54       17.88     37.41 o 
  -4  18   4      357.71      443.28     47.33 o 
  -2  18   4      208.94      180.49     37.25 o 
   0  18   4        3.55       11.18     35.94 o 
   2  18   4      975.06      881.82    108.58 o 
   4  18   4       71.79       84.25     46.86 o 
   6  18   4      593.00      465.87     76.14 o 
  -3  19   4      258.27      343.77     72.09 o 
  -1  19   4        1.45       -9.01     50.91 o 
 -26   0   5        0.81      -13.07     36.95 o 
 -24   0   5       91.69       94.62     43.25 o 
 -22   0   5     1003.73     1107.12     64.88 o 
 -20   0   5      333.29      307.46     31.72 o 
 -18   0   5      222.71      249.52     26.72 o 
 -16   0   5     2432.71     2410.05     94.22 o 
 -14   0   5     1122.28     1048.96     46.86 o 
 -12   0   5     4627.22     4568.62    223.93 o 
 -10   0   5       27.50       -0.45     29.74 o 
  -8   0   5    10754.11    10432.14    561.84 o 
  -6   0   5       17.03       29.74     29.29 o 
  -4   0   5     9937.80     9748.20    524.90 o 
  -2   0   5      643.71      660.96     69.39 o 
   0   0   5      973.18     1038.05     52.41 o 
   2   0   5     2506.94     2164.81     93.20 o 
   4   0   5     2378.20     2521.80    108.38 o 
   6   0   5     2405.94     2397.68    106.46 o 
   8   0   5       26.65       34.16     21.98 o 
  10   0   5      176.88      191.50     33.24 o 
  12   0   5       98.69      112.16     31.50 o 
  14   0   5     4957.87     5360.77    320.34 o 
  16   0   5        2.54       41.23     31.50 o 
  18   0   5        0.06       16.90     32.83 o 
  20   0   5        8.52       29.74     55.87 o 
 -25   1   5       98.79       77.02     65.56 o 
 -23   1   5      184.85      220.33     27.19 o 
 -21   1   5      254.35      265.71     21.83 o 
 -19   1   5        6.34       35.21     12.87 o 
 -17   1   5     1059.48     1056.27     37.12 o 
 -15   1   5      646.89      664.11     25.83 o 
 -13   1   5     1640.48     1710.97     46.88 o 
 -11   1   5      120.96      130.66     46.41 o 
  -9   1   5     1503.94     1477.16     82.51 o 
  -7   1   5      128.80      136.06     28.19 o 
  -5   1   5      600.19      641.98     48.57 o 
  -3   1   5      896.64      865.44     56.70 o 
  -1   1   5     1379.85     1383.37     44.27 o 
   1   1   5      523.18      552.30     26.10 o 
   3   1   5        2.61        1.45     11.34 o 
   5   1   5       42.75       47.34     15.61 o 
   7   1   5        1.51        4.61     13.24 o 
   9   1   5     1344.39     1349.77     52.79 o 
  11   1   5      375.71      446.53     47.21 o 
  13   1   5       38.71       28.58     20.36 o 
  15   1   5       23.17        9.21     20.07 o 
  17   1   5      284.59      340.70     35.10 o 
  19   1   5     1333.50     1377.26     60.43 o 
 -26   2   5       32.15        7.63     60.37 o 
 -24   2   5      444.03      462.75     35.99 o 
 -22   2   5      301.35      290.71     37.46 o 
 -20   2   5       96.94      113.36     26.40 o 
 -18   2   5     2019.05     2001.75     63.34 o 
 -16   2   5      178.41      205.36     15.71 o 
 -14   2   5       35.87       31.48      8.95 o 
 -12   2   5     2137.74     2109.74     63.71 o 
 -10   2   5      505.59      535.96     77.95 o 
  -8   2   5      679.29      587.81     47.59 o 
  -6   2   5     1943.67     1878.83     94.52 o 
  -4   2   5      412.39      377.11     37.24 o 
  -2   2   5      408.79      442.12     45.48 o 
   0   2   5     3034.30     2977.93     84.19 o 
   2   2   5      642.43      630.93     29.26 o 
   4   2   5      257.55      274.60     24.13 o 
   6   2   5      401.90      444.17     27.65 o 
   8   2   5       77.90       72.00     16.95 o 
  10   2   5      378.08      385.83     29.19 o 
  12   2   5        2.51        7.22     17.44 o 
  14   2   5       65.87       50.53     21.73 o 
  16   2   5     1256.06     1360.06     65.23 o 
  18   2   5        0.04      -10.23     21.97 o 
  20   2   5        0.33        2.82     37.67 o 
 -25   3   5      427.42      490.52     38.61 o 
 -23   3   5       34.41       23.98     20.94 o 
 -21   3   5      221.63      213.89     25.63 o 
 -19   3   5      382.85      390.03     43.68 o 
 -17   3   5     4056.83     4053.73    123.54 o 
 -15   3   5      770.01      781.25     28.95 o 
 -13   3   5       94.83       72.93     16.66 o 
 -11   3   5      760.55      757.05     36.72 o 
  -9   3   5       42.76       58.21     16.16 o 
  -7   3   5     1125.89     1229.03     50.54 o 
  -5   3   5      467.37      463.13     27.95 o 
  -3   3   5      329.24      345.48     38.21 o 
  -1   3   5       50.74       68.18      9.27 o 
   1   3   5      186.17      218.22     17.64 o 
   3   3   5     1349.45     1292.15     46.47 o 
   5   3   5       25.76       19.53     16.58 o 
   7   3   5      818.00      835.52     39.47 o 
   9   3   5     1298.99     1188.54     60.54 o 
  11   3   5        0.15      -14.61     14.61 o 
  13   3   5        5.33        4.56     19.09 o 
  15   3   5        0.68      -19.99     28.74 o 
  17   3   5      513.79      618.36     57.94 o 
  19   3   5      715.53      852.46     54.43 o 
 -26   4   5        0.43       -9.72     23.42 o 
 -24   4   5      440.10      475.13     37.84 o 
 -22   4   5      404.54      411.20     32.98 o 
 -20   4   5     3779.29     3882.48    124.23 o 
 -18   4   5     3365.84     3199.12    102.89 o 
 -16   4   5      259.20      246.92     21.64 o 
 -14   4   5       84.02       93.72     19.68 o 
 -12   4   5       17.66       27.10     16.67 o 
 -10   4   5     1466.47     1524.54     73.49 o 
  -8   4   5      267.86      304.73     28.39 o 
  -6   4   5     1026.66     1064.02     47.32 o 
  -4   4   5        1.13       -1.86      6.93 o 
  -2   4   5     9507.25     9312.43    230.41 o 
   0   4   5     8308.78     8018.41    206.49 o 
   2   4   5     1533.03     1607.81     54.11 o 
   4   4   5      857.69      804.21     36.47 o 
   6   4   5       21.29       32.98     14.77 o 
   8   4   5      824.07      894.77     42.64 o 
  10   4   5     4764.58     4867.85    140.03 o 
  12   4   5     2746.29     2833.16     94.15 o 
  14   4   5      402.69      453.60     45.52 o 
  16   4   5     3432.10     3990.24    128.63 o 
  18   4   5      224.25      220.39     29.44 o 
  20   4   5      101.23      148.68     67.58 o 
 -25   5   5      339.18      360.73     34.88 o 
 -23   5   5      826.81      865.45     50.66 o 
 -21   5   5       40.60       39.68     15.90 o 
 -19   5   5      300.81      305.33     20.98 o 
 -17   5   5       27.01       23.06     15.01 o 
 -15   5   5     1489.41     1546.62     89.92 o 
 -13   5   5     1139.81     1040.69     74.57 o 
 -11   5   5        0.06        9.19     13.63 o 
  -9   5   5       23.07       22.72     12.82 o 
  -7   5   5     1004.26     1058.04     38.76 o 
  -5   5   5     3709.33     3676.81     88.11 o 
  -3   5   5     1244.68     1235.80     36.79 o 
  -1   5   5       11.97        5.56     11.44 o 
   1   5   5       38.89       -9.03     11.50 o 
   3   5   5     4660.81     4524.31    125.60 o 
   5   5   5       36.45       25.96     14.18 o 
   7   5   5     2068.96     1999.53     67.91 o 
   9   5   5      271.52      300.77     26.70 o 
  11   5   5     2723.88     2784.34     91.66 o 
  13   5   5      436.45      537.55     38.09 o 
  15   5   5     1988.02     2279.57     85.09 o 
  17   5   5      316.89      343.97     32.93 o 
  19   5   5        5.86      -28.72     35.14 o 
 -24   6   5     1092.21     1169.73     65.23 o 
 -22   6   5       39.51       42.52     17.68 o 
 -20   6   5       85.82       57.69     14.90 o 
 -18   6   5     2444.56     2425.77     67.67 o 
 -16   6   5       30.63       25.80     11.79 o 
 -14   6   5       41.79       28.19     14.61 o 
 -12   6   5     3208.96     3118.51    103.45 o 
 -10   6   5      427.22      436.46     40.81 o 
  -8   6   5      181.93      180.50     20.09 o 
  -6   6   5     1857.78     1773.71     50.71 o 
  -4   6   5      663.05      665.91     40.97 o 
  -2   6   5      120.63      171.87     31.35 o 
   0   6   5      553.18      585.27     32.71 o 
   2   6   5      610.25      667.13     32.45 o 
   4   6   5     1613.13     1487.92     54.02 o 
   6   6   5      876.94      910.40     41.41 o 
   8   6   5      794.01      772.48     39.56 o 
  10   6   5     1063.74     1078.86     49.88 o 
  12   6   5       17.37       36.12     19.65 o 
  14   6   5       10.00       32.17     26.33 o 
  16   6   5     1069.29     1059.85    107.33 o 
  18   6   5      146.80      138.57     35.10 o 
 -23   7   5      888.76      917.26     39.23 o 
 -21   7   5       44.36       16.96     15.13 o 
 -19   7   5      713.96      713.72     31.79 o 
 -17   7   5      468.24      464.56     24.99 o 
 -15   7   5     1253.40     1245.05     45.67 o 
 -13   7   5     3251.04     3150.47    144.05 o 
 -11   7   5       69.64       63.64     16.97 o 
  -9   7   5      328.26      330.12     22.62 o 
  -7   7   5        5.69       -5.26     11.89 o 
  -5   7   5     2506.55     2499.78     76.22 o 
  -3   7   5      614.70      602.98     27.28 o 
  -1   7   5      399.85      373.37     21.67 o 
   1   7   5      318.66      376.21     44.28 o 
   3   7   5      272.43      359.83     30.42 o 
   5   7   5        8.73        3.38     24.05 o 
   7   7   5      278.32      297.27     30.10 o 
   9   7   5      165.39      116.58     26.23 o 
  11   7   5     1696.86     1746.73     93.22 o 
  13   7   5       32.44       36.60     23.76 o 
  15   7   5      801.94      726.27     54.22 o 
  17   7   5      100.38      114.11     28.47 o 
 -24   8   5      183.14      141.70     21.29 o 
 -22   8   5      155.82      172.46     31.89 o 
 -20   8   5      433.85      426.46     33.27 o 
 -18   8   5      106.61       83.96     16.34 o 
 -16   8   5      329.08      318.72     24.60 o 
 -14   8   5      977.31      959.92     46.53 o 
 -12   8   5     2958.98     2834.13     98.01 o 
 -10   8   5     2026.33     2085.15     68.76 o 
  -8   8   5     3039.51     2778.61     85.16 o 
  -6   8   5        0.03        8.39     14.31 o 
  -4   8   5      302.14      331.01     42.41 o 
  -2   8   5      133.60      154.59     19.89 o 
   0   8   5      264.28      299.06     41.95 o 
   2   8   5      192.98      190.98     25.31 o 
   4   8   5     2810.76     2708.30     98.12 o 
   6   8   5     1187.47     1181.94     57.72 o 
   8   8   5       39.28       53.80     22.86 o 
  10   8   5      276.15      215.55     33.52 o 
  12   8   5       21.13       30.10     24.07 o 
  14   8   5     1561.98     1647.34     99.20 o 
  16   8   5       79.98       89.93     26.09 o 
  18   8   5      110.74      193.74     65.78 o 
 -23   9   5       54.62       38.94     18.41 o 
 -21   9   5      566.82      579.12     52.10 o 
 -19   9   5       56.06       21.53     19.38 o 
 -17   9   5     2510.17     2444.15     78.48 o 
 -15   9   5       15.61       -3.34     18.29 o 
 -13   9   5      835.06      838.65     45.29 o 
 -11   9   5      535.47      570.18     37.59 o 
  -9   9   5     3628.65     3619.78    108.00 o 
  -7   9   5      178.84      218.81     22.41 o 
  -5   9   5      106.19       98.78     18.84 o 
  -3   9   5     4554.48     4540.69    130.84 o 
  -1   9   5      943.58      925.64     80.89 o 
   1   9   5     3632.11     3555.77    107.90 o 
   3   9   5      263.62      318.08     30.79 o 
   5   9   5       15.95       -3.07     18.32 o 
   7   9   5      245.42      232.65     30.69 o 
   9   9   5     2727.22     2666.94    103.04 o 
  11   9   5      126.98       70.57     26.93 o 
  13   9   5       42.42       40.40     26.76 o 
  15   9   5      367.10      392.47     49.29 o 
  17   9   5      347.07      376.21     73.89 o 
 -22  10   5        0.49       -1.37     16.80 o 
 -20  10   5       44.14       38.30     17.05 o 
 -18  10   5      226.23      259.80     26.33 o 
 -16  10   5       61.93       61.62     29.20 o 
 -14  10   5      111.83      124.38     24.86 o 
 -12  10   5        6.42        0.76     18.41 o 
 -10  10   5        4.51       -4.34     16.67 o 
  -8  10   5      441.46      487.42     31.91 o 
  -6  10   5      618.28      636.65     63.02 o 
  -4  10   5     1284.02     1179.77     55.60 o 
  -2  10   5        0.16      -11.76     15.25 o 
   0  10   5       61.52       53.64     19.06 o 
   2  10   5      315.73      269.01     27.69 o 
   4  10   5       22.37       18.17     20.19 o 
   6  10   5       47.67       71.75     23.97 o 
   8  10   5        0.76        3.72     21.21 o 
  10  10   5       22.17       29.94     23.53 o 
  12  10   5       29.58       41.33     26.44 o 
  14  10   5      274.51      251.30     35.51 o 
  16  10   5       29.05        3.06     34.57 o 
 -21  11   5       51.56       23.57     18.16 o 
 -19  11   5       95.50       64.96     20.45 o 
 -17  11   5     2186.71     2108.63     73.76 o 
 -15  11   5       13.23       -1.65     20.76 o 
 -13  11   5        0.91      -18.61     18.61 o 
 -11  11   5     1333.92     1281.64     60.74 o 
  -9  11   5      344.22      362.69     30.63 o 
  -7  11   5      258.08      258.72     26.66 o 
  -5  11   5      307.73      337.29     35.96 o 
  -3  11   5     1802.46     1795.54     67.47 o 
  -1  11   5       32.14       36.19     19.64 o 
   1  11   5     1258.23     1221.64     53.94 o 
   3  11   5       25.26       21.67     23.80 o 
   5  11   5      131.90      135.86     27.29 o 
   7  11   5       15.64      -15.55     20.41 o 
   9  11   5      572.54      525.52     44.43 o 
  11  11   5        0.20       13.02     36.63 o 
  13  11   5        5.66       44.87     27.46 o 
  15  11   5        0.06        3.30     33.47 o 
 -20  12   5      769.28      647.28     49.94 o 
 -18  12   5        5.60      -11.30     18.08 o 
 -16  12   5      645.74      578.29     39.80 o 
 -14  12   5       79.50       88.12     27.46 o 
 -12  12   5     1578.10     1624.41     73.26 o 
 -10  12   5      215.22      243.01     28.68 o 
  -8  12   5      355.06      353.55     31.81 o 
  -6  12   5        5.38      -16.51     17.27 o 
  -4  12   5      558.09      514.77     64.51 o 
  -2  12   5     1415.03     1276.10     87.37 o 
   0  12   5      330.48      345.77     35.80 o 
   2  12   5        0.87       -9.69     21.94 o 
   4  12   5       65.59       73.16     25.57 o 
   6  12   5      155.35      166.83     30.24 o 
   8  12   5      370.14      340.55     38.35 o 
  10  12   5      224.50      193.89     49.95 o 
  12  12   5      947.25      944.68    104.53 o 
  14  12   5     1473.58     1565.30    100.10 o 
 -19  13   5        4.92      -13.22     23.35 o 
 -17  13   5       53.91       46.66     21.01 o 
 -15  13   5     1114.09     1106.93     52.68 o 
 -13  13   5      151.95      130.42     29.83 o 
 -11  13   5      177.14      205.59     32.55 o 
  -9  13   5       95.24       57.31     23.08 o 
  -7  13   5      709.09      722.54     70.30 o 
  -5  13   5     3251.92     3137.32    115.74 o 
  -3  13   5      752.50      801.64     51.51 o 
  -1  13   5       54.22        8.55     22.69 o 
   1  13   5      174.77      196.03     32.10 o 
   3  13   5     3248.79     2959.85    317.64 o 
   5  13   5       19.49        1.42     21.77 o 
   7  13   5     1572.90     1437.70    101.60 o 
   9  13   5        8.78        0.07     23.86 o 
  11  13   5      955.01      961.90     75.82 o 
  13  13   5      130.34       86.96     50.46 o 
 -16  14   5      565.70      493.13     41.50 o 
 -14  14   5      530.27      565.73     55.58 o 
 -12  14   5        8.97        7.44     29.44 o 
 -10  14   5      856.38      791.43     63.69 o 
  -8  14   5        4.63       -4.03     23.82 o 
  -6  14   5      173.74      187.50     62.53 o 
  -4  14   5      719.25      795.38     52.44 o 
  -2  14   5      318.97      343.57     37.94 o 
   0  14   5       72.74       35.43     39.76 o 
   2  14   5     1776.88     1752.62     99.81 o 
   4  14   5       30.18       63.38     27.79 o 
   6  14   5     1002.19      971.89     72.74 o 
   8  14   5     1331.94     1339.23     86.92 o 
  10  14   5       84.12       65.81     29.47 o 
 -15  15   5      403.38      342.53     37.17 o 
 -13  15   5      766.88      730.32     64.95 o 
 -11  15   5       68.33       51.60     33.80 o 
  -9  15   5       30.17        7.49     29.82 o 
  -7  15   5       17.43       14.43     25.95 o 
  -5  15   5      403.70      403.87     44.22 o 
  -3  15   5        3.75       -4.36     24.43 o 
  -1  15   5      133.27      197.85     34.23 o 
   1  15   5      107.64      107.00     30.90 o 
   3  15   5       20.42       30.00     25.73 o 
   5  15   5       14.59       32.27     26.82 o 
   7  15   5       41.13       46.24     27.68 o 
   9  15   5        0.03       13.71     31.69 o 
 -12  16   5      194.64      145.24     40.09 o 
 -10  16   5     2033.03     1857.50    103.05 o 
  -8  16   5     1554.28     1561.39     93.85 o 
  -6  16   5        1.20       24.68     32.72 o 
  -4  16   5       81.42       90.48     40.55 o 
  -2  16   5        2.30        7.44     33.00 o 
   0  16   5       61.52       86.72    109.48 o 
   2  16   5     1386.63     1294.28    106.11 o 
   4  16   5      235.79      238.69     44.91 o 
   6  16   5      961.24      881.28     98.67 o 
  -9  17   5      886.22      801.36     69.73 o 
  -7  17   5      311.81      253.52     47.13 o 
  -5  17   5      368.25      331.46    107.91 o 
  -3  17   5       71.73       36.02     36.36 o 
  -1  17   5      419.68      452.66     57.72 o 
   1  17   5      246.75      289.26     76.14 o 
   3  17   5        3.47      -26.26     53.39 o 
 -24   0   6      137.26      184.73     46.86 o 
 -22   0   6      481.87      463.34     57.67 o 
 -20   0   6      424.32      383.54     33.00 o 
 -18   0   6     5010.29     4798.86    243.30 o 
 -16   0   6      874.40      819.89     41.82 o 
 -14   0   6     2388.29     2425.90     90.10 o 
 -10   0   6        0.11      -25.68     25.68 o 
  -8   0   6      210.42      247.35     52.71 o 
  -6   0   6     3627.16     3793.22    239.70 o 
  -4   0   6     1892.44     1752.21    134.72 o 
  -2   0   6      878.93      860.09     47.69 o 
   0   0   6     2089.55     1887.41     85.69 o 
   2   0   6      528.69      554.73     41.97 o 
   4   0   6      506.05      504.47     42.79 o 
   6   0   6      705.87      731.73     67.13 o 
   8   0   6      179.58      203.51     35.82 o 
  10   0   6      576.50      672.88     83.35 o 
  12   0   6     1330.22     1274.79     82.52 o 
  14   0   6      154.18      141.34     42.35 o 
  16   0   6     2197.02     2568.38    152.74 o 
 -23   1   6       43.78       40.00     25.04 o 
 -21   1   6      435.86      378.82     37.93 o 
 -19   1   6      155.99      175.11     16.62 o 
 -17   1   6      777.57      752.96     29.39 o 
 -15   1   6      199.59      208.24     14.42 o 
 -13   1   6      773.11      700.61     43.25 o 
 -11   1   6      161.79      205.00     54.52 o 
  -9   1   6      441.29      472.83     48.90 o 
  -7   1   6      321.16      385.19     84.48 o 
  -5   1   6        9.11       13.37     22.19 o 
  -3   1   6      850.96      880.93     61.74 o 
  -1   1   6      402.25      444.77     32.78 o 
   1   1   6     1132.39     1139.93     43.44 o 
   3   1   6      877.07      840.53     38.06 o 
   5   1   6        5.47        4.12     23.48 o 
   7   1   6       30.83       19.15     16.29 o 
   9   1   6      242.85      260.62     26.86 o 
  11   1   6      795.53      929.62     48.96 o 
  13   1   6       65.89       88.03     24.58 o 
  15   1   6       89.02      115.45     26.80 o 
  17   1   6      363.45      374.87     42.40 o 
 -24   2   6      309.44      322.11     30.61 o 
 -22   2   6        3.87        4.76     18.74 o 
 -20   2   6       14.02        9.71     14.64 o 
 -18   2   6     1478.42     1503.90     56.38 o 
 -16   2   6       23.67       30.85     13.33 o 
 -14   2   6      225.73      215.13     15.94 o 
 -12   2   6     4478.97     4619.58    180.24 o 
 -10   2   6       31.42       -4.86     26.42 o 
  -8   2   6       74.76       79.48     28.35 o 
  -6   2   6     2283.10     2047.09    150.49 o 
  -4   2   6       64.79       69.30     16.60 o 
  -2   2   6       30.66       18.39     11.78 o 
   0   2   6     5730.47     5507.70    148.14 o 
   2   2   6      138.74      160.29     18.74 o 
   4   2   6      141.92      149.53     19.51 o 
   6   2   6     1700.61     1657.57     61.10 o 
   8   2   6       40.44       52.96     18.55 o 
  10   2   6       81.14       76.71     21.21 o 
  12   2   6      994.77     1226.01     79.27 o 
  14   2   6      371.77      428.59     37.99 o 
  16   2   6      108.94       97.39     28.40 o 
 -23   3   6       20.15       22.37     18.76 o 
 -21   3   6       37.02       35.26     16.55 o 
 -19   3   6      433.06      450.36     30.15 o 
 -17   3   6       83.10       71.85     16.13 o 
 -15   3   6      443.71      463.11     36.65 o 
 -13   3   6     1325.92     1211.74     85.38 o 
 -11   3   6        0.81      -13.14     18.89 o 
  -9   3   6       74.56       53.02     28.77 o 
  -7   3   6       85.49       77.78     29.09 o 
  -5   3   6     1438.15     1425.44     68.74 o 
  -3   3   6     1881.57     1869.32     72.84 o 
  -1   3   6     3006.34     2991.60     87.49 o 
   1   3   6       11.44       -5.32     12.98 o 
   3   3   6     1307.28     1199.57     47.46 o 
   5   3   6     1275.02     1342.55     52.62 o 
   7   3   6     1285.79     1358.93     54.96 o 
   9   3   6      489.21      484.94     34.35 o 
  11   3   6        3.05        5.55     18.07 o 
  13   3   6       73.80       85.30     24.64 o 
  15   3   6       26.36        6.94     21.86 o 
  17   3   6      867.37     1060.11     69.30 o 
 -24   4   6      288.20      231.60     35.09 o 
 -22   4   6       38.43        9.30     25.02 o 
 -20   4   6      823.69      799.66     41.73 o 
 -18   4   6        9.25       11.58     17.60 o 
 -16   4   6       32.67       38.01     14.05 o 
 -14   4   6       38.06       47.59     17.58 o 
 -12   4   6     1872.83     1805.79     88.32 o 
 -10   4   6     2375.16     2695.91    232.49 o 
  -8   4   6      110.51      112.83     21.73 o 
  -6   4   6        0.60       24.75     17.06 o 
  -4   4   6      127.39      114.43     36.32 o 
  -2   4   6      860.25      876.81     45.78 o 
   0   4   6      744.90      723.64     34.21 o 
   2   4   6      676.69      742.01     36.04 o 
   4   4   6     2531.59     2434.05     78.76 o 
   6   4   6     5181.99     5311.95    150.61 o 
   8   4   6      321.84      402.18     31.12 o 
  10   4   6       57.43       52.13     25.82 o 
  12   4   6        3.23       -2.52     19.55 o 
  14   4   6     1793.78     2142.72     83.94 o 
  16   4   6       29.03       23.68     29.46 o 
 -23   5   6      413.48      404.30     66.62 o 
 -21   5   6       14.10        4.39     16.64 o 
 -19   5   6      212.04      220.64     23.38 o 
 -17   5   6      366.58      418.12     28.07 o 
 -15   5   6     1054.14     1043.35     53.61 o 
 -13   5   6        0.34      -15.79     15.79 o 
 -11   5   6      205.76      223.15     41.13 o 
  -9   5   6        6.34       -8.96     20.67 o 
  -7   5   6      573.43      666.82     40.84 o 
  -5   5   6      172.38      192.54     22.26 o 
  -3   5   6       84.97       64.71     15.47 o 
  -1   5   6      174.88      206.38     20.48 o 
   1   5   6     3107.73     3125.56    107.58 o 
   3   5   6      642.15      722.09     45.13 o 
   5   5   6      669.32      647.96     36.30 o 
   7   5   6       13.78       34.15     18.34 o 
   9   5   6     1783.54     1819.58     69.12 o 
  11   5   6      480.56      494.08     60.38 o 
  13   5   6       91.23       89.32     43.04 o 
  15   5   6       49.73       11.11     27.19 o 
 -22   6   6      142.25      139.68     24.09 o 
 -20   6   6        7.48      -15.17     15.17 o 
 -18   6   6      333.01      333.32     27.67 o 
 -16   6   6        3.32        8.20     14.34 o 
 -14   6   6        0.05       -9.51     27.71 o 
 -12   6   6      682.51      769.45     40.67 o 
 -10   6   6       52.04       34.46     16.90 o 
  -8   6   6       27.94       38.33     16.11 o 
  -6   6   6     1077.93     1101.01     53.09 o 
  -4   6   6       36.32       33.53     14.87 o 
  -2   6   6      392.29      421.44     27.17 o 
   0   6   6     3111.33     2988.68     90.55 o 
   2   6   6      203.78      237.97     26.66 o 
   4   6   6       71.65       51.96     21.91 o 
   6   6   6     1242.65     1177.74     65.20 o 
   8   6   6        0.41       31.15     35.77 o 
  10   6   6        1.31      -13.22     26.83 o 
  12   6   6      985.03     1007.14     62.15 o 
  14   6   6        0.01      -11.50     24.86 o 
  16   6   6        3.41       -2.86     36.95 o 
 -21   7   6       19.47       13.08     19.17 o 
 -19   7   6      203.71      251.72     26.56 o 
 -17   7   6     1983.52     1866.40     69.32 o 
 -15   7   6      566.31      590.64     48.21 o 
 -13   7   6       17.77        8.39     32.67 o 
 -11   7   6      541.10      649.34     38.24 o 
  -9   7   6        3.74      -12.83     15.32 o 
  -7   7   6      652.66      683.22     39.30 o 
  -5   7   6     1847.11     1829.33     79.24 o 
  -3   7   6       67.20       76.49     19.71 o 
  -1   7   6       52.34       78.85     21.11 o 
   1   7   6     4605.20     4521.73    147.15 o 
   3   7   6      733.36      720.45     44.33 o 
   5   7   6     1348.37     1317.14     62.44 o 
   7   7   6      695.21      669.44     52.12 o 
   9   7   6      285.25      334.11     36.70 o 
  11   7   6      764.84      722.53     52.23 o 
  13   7   6      146.38      188.41     42.07 o 
  15   7   6        6.49       -6.47     32.35 o 
 -20   8   6      248.24      263.41     54.33 o 
 -18   8   6      834.71      783.27     73.86 o 
 -16   8   6     1307.02     1296.25     55.30 o 
 -14   8   6       75.06       41.12     28.84 o 
 -12   8   6      237.97      276.52     34.75 o 
 -10   8   6       16.60       -5.97     18.82 o 
  -8   8   6       85.88       80.12     20.77 o 
  -6   8   6      972.98     1032.96     51.11 o 
  -4   8   6     1066.85     1099.64     66.84 o 
  -2   8   6     2075.82     2107.81     81.26 o 
   0   8   6       69.71       97.28     22.16 o 
   2   8   6      340.74      328.62     31.80 o 
   4   8   6       80.45       62.41     22.95 o 
   6   8   6      488.74      465.02     40.14 o 
   8   8   6      269.31      197.28     31.05 o 
  10   8   6       84.22       94.09     28.34 o 
  12   8   6      664.62      608.77     75.49 o 
  14   8   6     1247.11     1366.86     95.12 o 
 -21   9   6      778.75      568.15     65.33 o 
 -19   9   6      492.18      466.70     38.96 o 
 -17   9   6       48.23       30.77     18.60 o 
 -15   9   6        1.94      -18.40     21.42 o 
 -13   9   6     1933.74     2018.49     92.65 o 
 -11   9   6      353.63      369.07     33.69 o 
  -9   9   6     2319.05     2408.63     90.83 o 
  -7   9   6       34.21       25.11     19.61 o 
  -5   9   6     1172.16     1108.88     55.49 o 
  -3   9   6       94.58       99.35     23.39 o 
  -1   9   6      721.29      769.26     46.19 o 
   1   9   6        2.39       -2.08     17.90 o 
   3   9   6       93.92       63.79     23.38 o 
   5   9   6       52.09       53.75     25.41 o 
   7   9   6      671.30      658.06     47.84 o 
   9   9   6      285.03      310.70     55.05 o 
  11   9   6     1210.05     1209.51     97.75 o 
  13   9   6      605.60      548.08     79.71 o 
 -20  10   6       25.46      -13.97     29.29 o 
 -18  10   6        5.31       24.93     18.68 o 
 -16  10   6       33.90       45.66     20.12 o 
 -14  10   6      948.27     1045.38     65.90 o 
 -12  10   6      425.42      416.49     42.85 o 
 -10  10   6      112.86       91.50     25.80 o 
  -8  10   6      177.44      163.32     23.15 o 
  -6  10   6      282.60      264.87     31.07 o 
  -4  10   6       29.82       58.17     40.90 o 
  -2  10   6       32.58        3.86     20.09 o 
   0  10   6      274.22      319.06     39.81 o 
   2  10   6       17.83       10.36     20.87 o 
   4  10   6       24.66        8.13     21.66 o 
   6  10   6      703.02      707.15     71.84 o 
   8  10   6       58.69       25.93     25.16 o 
  10  10   6        1.98      -19.02     24.21 o 
  12  10   6      104.51      141.59     33.51 o 
 -17  11   6      295.72      275.86     31.53 o 
 -15  11   6       33.76       39.92     27.77 o 
 -13  11   6     1999.21     2097.43    117.37 o 
 -11  11   6      329.25      316.51     35.57 o 
  -9  11   6       68.02       74.47     20.72 o 
  -7  11   6     1136.74     1051.64     48.36 o 
  -5  11   6     1177.71     1146.14     51.23 o 
  -3  11   6      147.55      127.54     26.92 o 
  -1  11   6     2203.92     2043.28     84.84 o 
   1  11   6       30.33        9.75     21.01 o 
   3  11   6      197.30      144.78     50.62 o 
   5  11   6      541.38      442.05    105.15 o 
   7  11   6      892.00      904.88    100.63 o 
   9  11   6      155.50       98.05     30.54 o 
  11  11   6       46.95       67.95     36.04 o 
 -16  12   6       21.68       26.93     21.04 o 
 -14  12   6      856.12      997.67     67.46 o 
 -12  12   6       24.04       20.03     23.62 o 
 -10  12   6     1173.21     1183.96     63.37 o 
  -8  12   6      342.20      260.96     28.69 o 
  -6  12   6      138.21      122.15     24.18 o 
  -4  12   6       83.65       45.72     21.88 o 
  -2  12   6      113.65       66.50     22.59 o 
   0  12   6      454.89      463.11     76.77 o 
   2  12   6     2064.66     1972.95    105.98 o 
   4  12   6     2276.41     2123.71    112.34 o 
   6  12   6     1028.47     1111.68     78.48 o 
   8  12   6      498.67      525.70     47.46 o 
  10  12   6       74.59       28.48     33.87 o 
 -15  13   6      291.26      230.87     44.75 o 
 -13  13   6      229.86      180.44     29.13 o 
 -11  13   6       36.03       39.72     23.44 o 
  -9  13   6        4.36      -19.18     19.18 o 
  -7  13   6     1829.29     1850.46     82.06 o 
  -5  13   6      592.18      594.27    101.97 o 
  -3  13   6        5.62       32.25     23.74 o 
  -1  13   6        0.15      -12.73     19.79 o 
   1  13   6      690.68      629.03     48.37 o 
   3  13   6      189.13      180.67     32.10 o 
   5  13   6      226.97      163.12     32.71 o 
   7  13   6      155.95      123.08     32.62 o 
 -12  14   6        9.60        0.23     22.82 o 
 -10  14   6       83.23       50.92     26.61 o 
  -8  14   6       22.11       30.48     22.83 o 
  -6  14   6      162.04      137.95     27.86 o 
  -4  14   6      493.35      445.53     44.72 o 
  -2  14   6      549.02      577.39     47.64 o 
   0  14   6        1.74      -29.61     29.61 o 
   2  14   6      536.21      597.31     61.95 o 
   4  14   6        9.82        1.12     25.18 o 
   6  14   6       56.73       60.75     29.87 o 
  -9  15   6       59.46       12.99     25.63 o 
  -7  15   6      306.43      300.47     42.79 o 
  -5  15   6      159.07      116.96     28.53 o 
  -3  15   6       70.57       17.72     26.75 o 
  -1  15   6       38.81       29.30     38.55 o 
   1  15   6      444.45      455.35     44.82 o 
   3  15   6        0.29       14.19     36.32 o 
 -20   0   7      259.74      247.04     26.72 o 
 -18   0   7       68.03       42.63     32.21 o 
 -16   0   7     2410.90     2203.66    117.59 o 
 -14   0   7        0.04        0.00     12.16 o 
 -10   0   7     5691.34     5781.06    351.43 o 
  -8   0   7      432.19      436.59     72.99 o 
  -6   0   7       87.17       86.06     42.80 o 
  -4   0   7        7.04      -10.81     32.89 o 
  -2   0   7     1769.21     1780.99     83.91 o 
   0   0   7     1594.16     1665.40     82.94 o 
   2   0   7      964.78      967.61     79.97 o 
   4   0   7      195.97      167.22     32.58 o 
   6   0   7     4386.54     4371.42    184.85 o 
   8   0   7     2128.52     2322.29    117.41 o 
  10   0   7        4.07        2.98     26.59 o 
  12   0   7      206.27      175.76     53.84 o 
 -21   1   7       27.33       19.00     15.36 o 
 -19   1   7       12.69        5.86     13.81 o 
 -17   1   7      426.64      441.73     21.21 o 
 -15   1   7      521.81      489.40     27.17 o 
 -11   1   7      202.66      229.78     65.78 o 
  -9   1   7       38.14       14.79     28.86 o 
  -7   1   7     1511.64     1655.60     98.12 o 
  -5   1   7       25.19      -22.70     22.70 o 
  -3   1   7      790.67      781.31     65.51 o 
  -1   1   7       27.98       42.37     14.62 o 
   1   1   7      662.74      659.06     34.37 o 
   3   1   7     1333.74     1366.56     54.06 o 
   5   1   7        0.08        3.32     16.45 o 
   7   1   7      112.17      102.13     22.90 o 
   9   1   7       68.75       38.63     21.51 o 
  11   1   7      109.54      177.63     28.40 o 
  13   1   7      100.45      120.58     28.68 o 
 -20   2   7       25.99       34.17     16.22 o 
 -18   2   7      102.10       97.08     16.27 o 
 -16   2   7     1106.13     1096.75     81.10 o 
 -14   2   7      182.63      176.44     29.29 o 
 -10   2   7     1433.09     1394.07     92.50 o 
  -8   2   7      117.81      102.61     33.52 o 
  -6   2   7       60.88       39.54     30.39 o 
  -4   2   7      357.04      383.43     30.55 o 
  -2   2   7       19.82        8.84     13.90 o 
   0   2   7     1234.35     1164.26     46.64 o 
   2   2   7       46.21       58.65     17.04 o 
   4   2   7        1.64      -16.51     16.51 o 
   6   2   7     1001.92      926.53     46.24 o 
   8   2   7       85.65       77.51     22.46 o 
  10   2   7       45.88       38.92     21.77 o 
  12   2   7     1038.87     1230.71     70.19 o 
 -21   3   7        1.61       -4.47     20.61 o 
 -19   3   7      159.84      147.07     29.69 o 
 -17   3   7      123.50      123.28     19.92 o 
 -15   3   7      192.56      200.36     22.63 o 
 -13   3   7        3.05        7.66     25.23 o 
 -11   3   7      158.86      174.36     60.37 o 
  -9   3   7       15.84      -26.12     26.12 o 
  -7   3   7      809.78      801.74    101.37 o 
  -5   3   7       40.50       41.19     19.24 o 
  -3   3   7      143.72      159.38     18.50 o 
  -1   3   7      186.57      199.93     29.85 o 
   1   3   7     1882.17     1881.74     71.73 o 
   3   3   7     1049.04     1057.17     46.80 o 
   5   3   7       92.70       57.76     27.29 o 
   7   3   7       16.07       15.91     18.11 o 
   9   3   7      120.32      107.50     24.80 o 
  11   3   7       14.24      -10.08     20.38 o 
  13   3   7       20.04       38.71     34.94 o 
 -20   4   7       10.04       -6.41     20.31 o 
 -18   4   7      461.23      477.76     29.69 o 
 -16   4   7       70.47       77.67     18.09 o 
 -14   4   7     1724.60     1860.79    113.09 o 
 -12   4   7        4.66        2.95     23.05 o 
 -10   4   7        3.61        8.27     21.76 o 
  -8   4   7      264.39      306.24     41.28 o 
  -6   4   7     1261.23     1299.13     61.00 o 
  -4   4   7     3964.36     3928.13    130.58 o 
  -2   4   7      344.48      379.57     26.14 o 
   0   4   7     1040.12     1046.72     44.90 o 
   2   4   7       34.37       25.72     20.42 o 
   4   4   7     3271.14     3280.56    152.37 o 
   6   4   7      286.55      327.88     30.21 o 
   8   4   7      159.21      186.95     30.65 o 
  10   4   7      208.79      257.74     37.17 o 
  12   4   7      533.39      487.31     46.81 o 
 -19   5   7      341.89      419.82     44.58 o 
 -17   5   7        0.80       -8.91     13.89 o 
 -15   5   7        4.80      -11.26     27.93 o 
 -13   5   7      872.82      981.31     76.59 o 
 -11   5   7       87.21       85.17     29.96 o 
  -9   5   7     2496.43     2639.51    126.38 o 
  -7   5   7       17.09       -2.69     23.47 o 
  -5   5   7      268.37      260.22     35.63 o 
  -3   5   7      252.90      297.41     26.30 o 
  -1   5   7     2289.46     2334.79    116.61 o 
   1   5   7     1386.95     1364.07     60.31 o 
   3   5   7      314.99      324.74     32.47 o 
   5   5   7      573.03      603.13     42.92 o 
   7   5   7       12.66       -2.66     21.20 o 
   9   5   7     1362.45     1376.26     69.70 o 
  11   5   7       25.89        3.97     25.84 o 
 -20   6   7        1.55      -11.26     24.78 o 
 -18   6   7       14.65       19.40     18.58 o 
 -16   6   7       40.71       75.51     17.57 o 
 -14   6   7        9.64        3.91     19.36 o 
 -12   6   7       80.95      119.06     33.36 o 
 -10   6   7      176.28      295.44     45.73 o 
  -8   6   7        0.93       -8.42     27.93 o 
  -6   6   7       95.22       78.98     19.08 o 
  -4   6   7        0.72       -4.82     38.07 o 
  -2   6   7      113.47      105.32     21.42 o 
   0   6   7      220.40      234.67     26.94 o 
   2   6   7       59.31       33.62     21.01 o 
   4   6   7        0.29      -16.88     18.24 o 
   6   6   7      215.81      186.18     30.01 o 
   8   6   7        1.61      -10.39     21.50 o 
  10   6   7       85.57       48.14     25.89 o 
 -19   7   7      133.12      133.71     27.98 o 
 -17   7   7      156.69      156.84     29.83 o 
 -15   7   7       11.13       12.93     21.81 o 
 -13   7   7      191.36      193.03     37.40 o 
 -11   7   7        0.13       -8.72     17.68 o 
  -9   7   7     1314.92     1434.80     62.40 o 
  -7   7   7       69.65      106.41     22.26 o 
  -5   7   7        3.53      -12.30     26.58 o 
  -3   7   7      103.34      102.34     21.31 o 
  -1   7   7      787.08      849.49     47.68 o 
   1   7   7      242.37      268.30     30.58 o 
   3   7   7        8.44       15.65     20.58 o 
   5   7   7     1120.18     1013.45     57.59 o 
   7   7   7       22.36        0.94     20.81 o 
   9   7   7      263.49      316.79     44.72 o 
 -18   8   7        0.07        2.77     18.18 o 
 -16   8   7      163.43      123.99     22.45 o 
 -14   8   7      464.11      597.42     49.11 o 
 -12   8   7     2004.50     2020.12     81.69 o 
 -10   8   7      969.92     1015.55     52.70 o 
  -8   8   7      448.95      535.62     39.70 o 
  -6   8   7        2.71      -18.20     18.20 o 
  -4   8   7       65.43       53.94     22.15 o 
  -2   8   7     1564.52     1623.10     70.06 o 
   0   8   7      112.32       87.97     36.66 o 
   2   8   7      894.98      904.68     71.99 o 
   4   8   7      333.10      295.49     34.00 o 
   6   8   7     1354.45     1332.42     67.32 o 
   8   8   7     1068.76     1097.21     80.90 o 
  10   8   7       64.39       94.17     51.81 o 
 -17   9   7       95.14       94.36     26.95 o 
 -15   9   7     1574.95     1757.93    226.85 o 
 -13   9   7      447.15      545.23     79.75 o 
 -11   9   7     1038.92     1158.38     58.64 o 
  -9   9   7      152.42      161.89     27.17 o 
  -7   9   7     2089.87     2195.58     86.70 o 
  -5   9   7      239.28      234.62     30.48 o 
  -3   9   7      576.97      595.78     57.31 o 
  -1   9   7       62.90       77.54     24.32 o 
   1   9   7      644.49      610.68     67.29 o 
   3   9   7     1276.93     1238.66     63.10 o 
   5   9   7      620.14      692.53     49.09 o 
   7   9   7       37.09       47.42     26.09 o 
 -14  10   7      460.95      558.87     49.94 o 
 -12  10   7        9.90       29.05     25.98 o 
 -10  10   7       12.61       -6.83     22.10 o 
  -8  10   7      452.13      485.23     41.41 o 
  -6  10   7      408.92      443.31     38.31 o 
  -4  10   7      250.83      295.99     37.60 o 
  -2  10   7      453.30      468.31     39.65 o 
   0  10   7       49.75       28.97     22.97 o 
   2  10   7      163.74      192.57     46.68 o 
   4  10   7      385.78      405.14     83.24 o 
   6  10   7      134.97       74.52     27.70 o 
 -13  11   7       23.45       27.10     28.09 o 
 -11  11   7      680.50      769.02     87.21 o 
  -9  11   7       65.29       49.16     25.99 o 
  -7  11   7      296.70      273.03     34.19 o 
  -5  11   7      219.86      179.89     32.03 o 
  -3  11   7       35.82       38.84     23.99 o 
  -1  11   7       55.82        6.14     22.69 o 
   1  11   7     1161.49     1101.22    106.11 o 
   3  11   7      318.76      291.18     70.17 o 
   5  11   7      332.31      248.85     79.97 o 
 -10  12   7      111.42       52.44     29.06 o 
  -8  12   7      170.01      200.04     33.52 o 
  -6  12   7     1013.15     1009.20     76.03 o 
  -4  12   7     1817.23     1811.63     82.53 o 
  -2  12   7     1951.01     1748.72     98.30 o 
   0  12   7       22.78       33.02     24.31 o 
   2  12   7       60.36       56.46     31.39 o 
  -7  13   7      188.24      201.27     39.60 o 
  -5  13   7       89.04       38.72     29.43 o 
  -3  13   7      112.19       55.42     47.76 o 
  -1  13   7      745.71      761.44     94.17 o 
 -16   0   8       40.93       62.63     16.67 o 
 -10   0   8        5.85      -27.03     51.36 o 
  -8   0   8       17.69        0.45     49.11 o 
  -6   0   8       73.10       24.33     45.06 o 
  -4   0   8     1943.51     2130.22    173.91 o 
  -2   0   8       63.33       74.78     24.02 o 
   0   0   8      551.83      524.17     75.47 o 
   2   0   8      323.39      378.72     42.55 o 
   4   0   8     1550.21     1585.32     89.16 o 
   6   0   8       25.28       24.91     29.96 o 
 -17   1   8      136.20      120.30     22.53 o 
 -15   1   8      206.69      196.44     23.88 o 
 -11   1   8      214.07      164.00     69.84 o 
  -9   1   8      600.27      590.49     71.86 o 
  -7   1   8      587.79      569.44     62.57 o 
  -5   1   8      137.10      159.69     96.19 o 
  -3   1   8       13.04      -13.47     17.68 o 
  -1   1   8       81.36       89.34     18.82 o 
   1   1   8       49.38       53.64     19.26 o 
   3   1   8        0.01      -11.32     18.34 o 
   5   1   8       40.95       50.85     21.47 o 
   7   1   8      218.44      219.03     29.10 o 
 -16   2   8      491.01      478.94     40.55 o 
 -14   2   8        0.28        0.00     14.87 o 
 -10   2   8      943.21     1072.32    121.65 o 
  -8   2   8        0.00      -29.62     29.62 o 
  -6   2   8      222.16      254.66     49.20 o 
  -4   2   8     1047.40     1034.63     97.63 o 
  -2   2   8        0.78       -7.07     14.57 o 
   0   2   8        1.72       -0.50     15.92 o 
   2   2   8      599.09      621.00     37.87 o 
   4   2   8       68.72       49.70     20.99 o 
   6   2   8        1.21       16.47     20.09 o 
 -15   3   8       38.83       35.59     18.92 o 
 -11   3   8      146.61      231.59     72.99 o 
  -9   3   8     1846.75     2121.66    179.77 o 
  -7   3   8     1753.40     1897.90    115.46 o 
  -5   3   8       24.67       -0.01     34.83 o 
  -3   3   8      131.49      160.18     27.84 o 
  -1   3   8       20.04       -0.71     16.39 o 
   1   3   8      557.30      545.00     38.63 o 
   3   3   8       83.53       67.95     23.63 o 
   5   3   8      115.75       36.06     43.93 o 
   7   3   8       52.08       74.95     29.58 o 
 -16   4   8      734.71      767.42     70.96 o 
 -10   4   8     2243.71     2470.84    200.50 o 
  -8   4   8      110.57       97.61     56.32 o 
  -6   4   8       73.41       81.05     42.58 o 
  -4   4   8       77.80      136.29     31.75 o 
  -2   4   8      315.21      318.95     30.17 o 
   0   4   8      115.68       56.38     27.84 o 
   2   4   8      751.94      682.27     48.29 o 
   4   4   8      235.04      253.90     32.28 o 
   6   4   8      300.45      381.22     44.44 o 
 -15   5   8      608.39      594.74     40.09 o 
 -13   5   8        5.25       -9.46     29.29 o 
 -11   5   8      585.01      655.33     85.15 o 
  -9   5   8       19.60       -0.48     25.64 o 
  -7   5   8      400.64      351.06     43.00 o 
  -5   5   8      446.36      545.92     66.91 o 
  -3   5   8       11.27       -5.43     17.48 o 
  -1   5   8      316.77      350.53     43.75 o 
   1   5   8      235.66      230.15     29.69 o 
   3   5   8      270.19      293.41     34.10 o 
   5   5   8      222.98      154.51     33.16 o 
 -14   6   8       13.69       46.41     33.34 o 
 -12   6   8        1.41      -21.18     31.99 o 
 -10   6   8     1078.70     1289.26     79.26 o 
  -8   6   8       42.35       31.13     49.11 o 
  -6   6   8        9.89        0.23     27.98 o 
  -4   6   8     1513.97     1529.31     65.15 o 
  -2   6   8      273.07      275.86     34.12 o 
   0   6   8        9.50       10.02     27.27 o 
   2   6   8      214.88      256.59     31.20 o 
   4   6   8       25.56       44.46     27.77 o 
 -11   7   8     1912.82     2192.27    112.40 o 
  -9   7   8        7.20      -11.97     30.25 o 
  -7   7   8      153.03      149.60     37.17 o 
  -5   7   8     1246.37     1352.21     61.56 o 
  -3   7   8        0.89       -2.28     18.71 o 
  -1   7   8       27.44       34.39     23.22 o 
   1   7   8      113.70      107.19     38.64 o 
   3   7   8      270.42      272.23     61.05 o 
 -10   8   8       19.67      -35.59     35.59 o 
  -8   8   8       67.26        6.26     50.01 o 
  -6   8   8      261.15      329.70     32.72 o 
  -4   8   8     1221.57     1194.44     59.35 o 
  -2   8   8      572.58      598.30     43.18 o 
   0   8   8      168.80      230.89     46.41 o 
  -7   9   8      267.76      347.83     63.08 o 
  -5   9   8       51.59       42.05     25.65 o 
  -3   9   8        4.92       11.13     22.90 o 
                                                 
